# Supplementary material for: The 7-aza­norbornane nucleus of epibatidine: 7-aza­bicyclo­[2.2.1]heptan-7-ium chloride
Source: Acta Crystallogr E Crystallogr Commun. 2017 Aug 30;73(Pt 9):1385–8. doi: 10.1107/S2056989017012105 (PMC5588587; doi:10.1107/S2056989017012105)
Supplement: Supplementary file 1 [file e-73-01385-sup1.cif]

##############################################################################
#                                                                            #
# This CIF contains the data in a paper accepted for publication in          #
# Acta Crystallographica Section E. It conforms to the requirements of       #
# Notes for Authors for Acta Crystallographica Section E, and has been       #
# peer reviewed under the auspices of the IUCr Commission on Journals.       #
#                                                                            #
# Full details of the Crystallographic Information File format               #
# are given in the paper "The Crystallographic Information File (CIF):       #
# a New Standard Archive File for Crystallography" by S. R. Hall, F. H.      #
# Allen and I. D. Brown [Acta Cryst. (1991), A47, 655-685].                  #
#                                                                            #
# The current version of the core CIF dictionary is obtainable from          #
# ftp://ftp.iucr.org/pub/cif_core.dic.                                       #
#                                                                            #
# Software is freely available for graphical display of the structure(s)     #
# in this CIF. For information consult the CIF software page                 #
# http://www.iucr.org/resources/cif/software.                                #
#                                                                            #
# This file may be used for bona fide research purposes within the           #
# scientific community so long as proper attribution is given to the journal # 
# article from which it was obtained.                                        #
#                                                                            #
##############################################################################
data_I
_database_code_depnum_ccdc_archive 'CCDC 1511233'
_journal_date_recd_electronic     2017-08-18
_journal_date_accepted     2017-08-22
_journal_name_full     'Acta Crystallographica, Section E'
_journal_year     2017
_journal_volume     73
_journal_issue      9
_journal_page_first     1385
_journal_page_last     1388
_journal_paper_category     GO
_journal_paper_doi     10.1107/S2056989017012105
_journal_coeditor_code     ZL2713
_publ_contact_author_name     'Sergey Britvin'
_publ_contact_author_address
;
Department of Crystallography, Saint-Petersburg State University,
Universitetskaya Nab. 7/9, 199034 St Petersburg, Russian Federation
;
_publ_contact_author_email     sergei.britvin@spbu.ru
_publ_section_title
;
The 7-azanorbornane nucleus of epibatidine:
7-azabicyclo[2.2.1]heptan-7-ium chloride
;
_publ_section_title_footnote     .
loop_
    _publ_author_name
    _publ_author_footnote
    _publ_author_address
    'Britvin, Sergey N.' .
;
Department of Crystallography
Saint-Petersburg State University
Universitetskaya Nab. 7/9
199034 St Petersburg
Russian Federation
;
    'Rumyantsev, Andrey M.' .
;
Department of Genetics and Biotechnology
Saint-Petersburg State University
Universitetskaya Nab. 7/9
199034 St Petersburg
Russian Federation
;
_publ_section_synopsis
;
7-Azabicyclo[2.2.1]heptane (7-azanorbornane) is a bridged heterocyclic nucleus
found in epibatidine. The structural characterization of the
7-azabicyclo[2.2.1]heptane parent ring as its hydrochloride salt, namely
7-azabicyclo[2.2.1]heptan-7-ium chloride, has been carried out.
;
_chemical_name_systematic
;
7-Azabicyclo[2.2.1]heptan-7-ium chloride
;
_chemical_name_common     '7-Azabicyclo[2.2.1]heptane hydrochloride'
_chemical_formula_moiety     'C6 H12 N +, Cl -'
_chemical_formula_sum     'C6 H12 Cl N'
_chemical_formula_iupac     'C6 H12 N +, Cl -'
_chemical_formula_weight     133.6205
_shelx_space_group_comment
;
The symmetry employed for this shelxl refinement is uniquely defined
by the following loop, which should always be used as a source of
symmetry information in preference to the above space-group names.
They are only intended as comments.
;
_space_group_crystal_system     orthorhombic
_space_group_name_H-M_alt     'C m c 21'
_space_group_name_Hall     'C 2c -2'
loop_
    _space_group_symop_operation_xyz
    'x, y, z'
    '-x, -y, z+1/2'
    '-x, y, z'
    'x, -y, z+1/2'
    'x+1/2, y+1/2, z'
    '-x+1/2, -y+1/2, z+1/2'
    '-x+1/2, y+1/2, z'
    'x+1/2, -y+1/2, z+1/2'
_cell_length_a     9.1532(6)
_cell_length_b     8.7029(8)
_cell_length_c     8.7336(5)
_cell_angle_alpha     90
_cell_angle_beta     90
_cell_angle_gamma     90
_cell_volume     695.71(9)
_cell_formula_units_Z     4
_cell_measurement_reflns_used     2988
_cell_measurement_theta_min     3.23
_cell_measurement_theta_max     30.74
_cell_measurement_temperature     100(2)
_exptl_crystal_description     'block'
_exptl_crystal_colour     'colourless'
_exptl_crystal_size_max     0.08
_exptl_crystal_size_mid     0.06
_exptl_crystal_size_min     0.04
_exptl_crystal_density_diffrn     1.276
_exptl_crystal_density_meas     .
_exptl_crystal_F_000     288
_exptl_absorpt_coefficient_mu     0.445
_exptl_absorpt_correction_type     multi-scan
_exptl_absorpt_process_details
;
(SADABS; Sheldrick, 2015)
;
_shelx_estimated_absorpt_T_min     ?
_shelx_estimated_absorpt_T_max     ?
_diffrn_ambient_temperature     100(2)
_diffrn_radiation_type     MoK\a
_diffrn_radiation_wavelength     0.71073
_diffrn_radiation_monochromator     'graphite'
_diffrn_measurement_device_type     'Bruker APEX-II CCD'
_diffrn_measurement_method     '\f and \w scans'
_diffrn_reflns_number     3239
_diffrn_reflns_av_R_equivalents     0.0168
_diffrn_reflns_theta_min     3.230
_diffrn_reflns_theta_max     26.975
_diffrn_reflns_theta_full     26.000
_diffrn_measured_fraction_theta_max     1.000
_diffrn_measured_fraction_theta_full     1.000
_diffrn_reflns_limit_h_min     -11
_diffrn_reflns_limit_h_max     11
_diffrn_reflns_limit_k_min     -4
_diffrn_reflns_limit_k_max     11
_diffrn_reflns_limit_l_min     -11
_diffrn_reflns_limit_l_max     10
_diffrn_standards_number     0
_refine_special_details
;
Single-crystal data collection was performed using a Bruker Kappa APEX II DUO
diffractometer equipped with microfocus optics. Refinement of lattice
parameters and subsequent data reduction was carried out with the Bruker
<i>SAINT</i> software. The crystal structure of <b>1</b> was solved and
refined using <i>SHELXT</i> and <i>SHELXL</i>-2014 (Sheldrick, 2015) via the
<i>OLEX2</i> v.1.2 graphical user interface (Dolomanov <i>et al.</i>, 2009).
Refined as a 2-component inversion twin.
;
_reflns_number_total     777
_reflns_number_gt     769
_reflns_threshold_expression     'I > 2\s(I)'
_refine_ls_structure_factor_coef     Fsqd
_refine_ls_matrix_type     full
_refine_ls_R_factor_all     0.0177
_refine_ls_R_factor_gt     0.0174
_refine_ls_wR_factor_gt     0.0474
_refine_ls_wR_factor_ref     0.0476
_refine_ls_goodness_of_fit_ref     1.152
_refine_ls_restrained_S_all     1.151
_refine_ls_number_reflns     777
_refine_ls_number_parameters     47
_refine_ls_number_restraints     1
_refine_ls_hydrogen_treatment     mixed
_refine_ls_weighting_scheme     calc
_refine_ls_weighting_details
              'w=1/[\s^2^(Fo^2^)+(0.0282P)^2^+0.1322P] where P=(Fo^2^+2Fc^2^)/3'
_atom_sites_solution_hydrogens     mixed
_refine_ls_shift/su_max     0.000
_refine_ls_shift/su_mean     0.000
_refine_diff_density_max     0.209
_refine_diff_density_min     -0.116
_refine_ls_extinction_method     none
_refine_ls_extinction_coef     .
_refine_ls_abs_structure_details
;
Refined as an inversion twin
;
_refine_ls_abs_structure_Flack     0.19(9)
loop_
    _atom_type_symbol
    _atom_type_description
    _atom_type_scat_dispersion_real
    _atom_type_scat_dispersion_imag
    _atom_type_scat_source
    'C' 'C' 0.0033 0.0016
                         'International Tables Vol C Tables 4.2.6.8 and 6.1.1.4'
    'H' 'H' 0.0000 0.0000
                         'International Tables Vol C Tables 4.2.6.8 and 6.1.1.4'
    'Cl' 'Cl' 0.1484 0.1585
                         'International Tables Vol C Tables 4.2.6.8 and 6.1.1.4'
    'N' 'N' 0.0061 0.0033
                         'International Tables Vol C Tables 4.2.6.8 and 6.1.1.4'
_computing_data_collection
;
APEX2 (Bruker, 2015)
;
_computing_cell_refinement
;
SAINT (Bruker, 2015)
;
_computing_structure_solution
;
SHELXT (Sheldrick, 2015a) and <i>OLEX2</i> (Dolomanov <i>et al.</i>,
2009)
;
_computing_structure_refinement
;
SHELXL2014 (Sheldrick, 2015b) and <i>OLEX2</i> (Dolomanov <i>et al.</i>,
2009)
;
_computing_molecular_graphics
;
Mercury (Macrae <i>et al.</i>,  2008)
;
_computing_publication_material
;
publCIF (Westrip, 2010)
;
loop_
    _atom_site_type_symbol
    _atom_site_label
    _atom_site_fract_x
    _atom_site_fract_y
    _atom_site_fract_z
    _atom_site_U_iso_or_equiv
    _atom_site_adp_type
    _atom_site_calc_flag
    _atom_site_occupancy
    _atom_site_disorder_assembly
    _atom_site_disorder_group
    C C1 0.62232(18) 0.2599(3) 0.5813(2) 0.0174(4) Uani d 1 . .
    H H1 0.7205 0.2960 0.5547 0.021 Uiso calc 1 . .
    C C2 0.5850(2) 0.2715(3) 0.75142(19) 0.0202(4) Uani d 1 . .
    H H2B 0.6233 0.3655 0.7956 0.024 Uiso calc 1 . .
    H H2A 0.6233 0.1843 0.8078 0.024 Uiso calc 1 . .
    C C6 0.5848(2) 0.10083(19) 0.5202(2) 0.0209(4) Uani d 1 . .
    H H6A 0.6231 0.0210 0.5864 0.025 Uiso calc 1 . .
    H H6B 0.6231 0.0863 0.4176 0.025 Uiso calc 1 . .
    N N7 0.5000 0.3539(2) 0.5134(2) 0.0139(4) Uani d 1 . .
    H H7B 0.5000 0.449(4) 0.548(3) 0.014(7) Uiso d 1 . .
    H H7A 0.5000 0.347(4) 0.414(5) 0.030(9) Uiso d 1 . .
    Cl Cl1 0.5000 0.31735(5) 0.15788(7) 0.01568(15) Uani d 1 . .
loop_
    _atom_site_aniso_label
    _atom_site_aniso_U_11
    _atom_site_aniso_U_22
    _atom_site_aniso_U_33
    _atom_site_aniso_U_12
    _atom_site_aniso_U_13
    _atom_site_aniso_U_23
    C1 0.0107(7) 0.0188(10) 0.0226(9) 0.0012(7) -0.0009(6) 0.0003(7)
    C2 0.0227(10) 0.0240(10) 0.0140(8) 0.0018(8) -0.0063(7) 0.0029(7)
    C6 0.0239(9) 0.0157(9) 0.0232(9) 0.0046(6) -0.0001(7) -0.0022(8)
    N7 0.0199(10) 0.0119(9) 0.0100(9) 0.000 0.000 0.0007(8)
    Cl1 0.0213(2) 0.0142(2) 0.0116(2) 0.000 0.000 0.0005(2)
_geom_special_details
;
 All esds (except the esd in the dihedral angle between two l.s. planes)
 are estimated using the full covariance matrix.  The cell esds are taken
 into account individually in the estimation of esds in distances, angles
 and torsion angles; correlations between esds in cell parameters are only
 used when they are defined by crystal symmetry.  An approximate (isotropic)
 treatment of cell esds is used for estimating esds involving l.s. planes.
;
loop_
    _geom_bond_atom_site_label_1
    _geom_bond_atom_site_label_2
    _geom_bond_site_symmetry_2
    _geom_bond_distance
    _geom_bond_publ_flag
    C1 H1 . 0.9800 ?
    C1 C2 . 1.528(2) ?
    C1 C6 . 1.523(3) ?
    C1 N7 . 1.508(2) ?
    C2 C2 3_655 1.556(4) ?
    C2 H2B . 0.9700 ?
    C2 H2A . 0.9700 ?
    C6 C6 3_655 1.553(4) ?
    C6 H6A . 0.9700 ?
    C6 H6B . 0.9700 ?
    N7 C1 3_655 1.508(2) ?
    N7 H7B . 0.88(3) ?
    N7 H7A . 0.87(4) ?
loop_
    _geom_angle_atom_site_label_1
    _geom_angle_atom_site_label_2
    _geom_angle_atom_site_label_3
    _geom_angle_site_symmetry_1
    _geom_angle_site_symmetry_3
    _geom_angle
    _geom_angle_publ_flag
    C2 C1 H1 . . 114.5 ?
    C6 C1 H1 . . 114.5 ?
    C6 C1 C2 . . 110.50(19) ?
    N7 C1 H1 . . 114.5 ?
    N7 C1 C2 . . 100.39(16) ?
    N7 C1 C6 . . 100.82(15) ?
    C1 C2 C2 . 3_655 102.93(9) ?
    C1 C2 H2B . . 111.2 ?
    C1 C2 H2A . . 111.2 ?
    C2 C2 H2B 3_655 . 111.2 ?
    C2 C2 H2A 3_655 . 111.2 ?
    H2B C2 H2A . . 109.1 ?
    C1 C6 C6 . 3_655 103.03(9) ?
    C1 C6 H6A . . 111.2 ?
    C1 C6 H6B . . 111.2 ?
    C6 C6 H6A 3_655 . 111.2 ?
    C6 C6 H6B 3_655 . 111.2 ?
    H6A C6 H6B . . 109.1 ?
    C1 N7 C1 . 3_655 95.91(18) ?
    C1 N7 H7B . . 111.8(11) ?
    C1 N7 H7B 3_655 . 111.8(11) ?
    C1 N7 H7A . . 110.6(14) ?
    C1 N7 H7A 3_655 . 110.6(14) ?
    H7B N7 H7A . . 115(3) ?
loop_
    _geom_torsion_atom_site_label_1
    _geom_torsion_atom_site_label_2
    _geom_torsion_atom_site_label_3
    _geom_torsion_atom_site_label_4
    _geom_torsion_site_symmetry_1
    _geom_torsion_site_symmetry_2
    _geom_torsion_site_symmetry_3
    _geom_torsion_site_symmetry_4
    _geom_torsion
    _geom_torsion_publ_flag
    C2 C1 C6 C6 . . . 3_655 70.63(12) ?
    C2 C1 N7 C1 . . . 3_655 -57.1(2) ?
    C6 C1 C2 C2 . . . 3_655 -70.56(14) ?
    C6 C1 N7 C1 . . . 3_655 56.31(19) ?
    N7 C1 C2 C2 . . . 3_655 35.24(15) ?
    N7 C1 C6 C6 . . . 3_655 -34.89(12) ?
loop_
    _geom_hbond_atom_site_label_D
    _geom_hbond_atom_site_label_H
    _geom_hbond_atom_site_label_A
    _geom_hbond_site_symmetry_A
    _geom_hbond_distance_DH
    _geom_hbond_distance_HA
    _geom_hbond_distance_DA
    _geom_hbond_angle_DHA
    N7 H7B Cl1 2_665 0.88(3) 2.25(3) 3.127(2) 175(2)
    N7 H7A Cl1 . 0.87(4) 2.25(4) 3.122(2) 178(3)
_shelx_hkl_file
;
   0   2   0  808.69   14.83
   0   4   0    0.61    0.18
   0   4   0    0.35    0.13
   0   6   0    0.68    0.17
   0   8   0    1.74    0.36
   0  10   0    1.46    0.42
   0  12   0    8.11    0.33
   0  12   0    7.71    0.82
   1   1   0   18.07    0.39
  -1   1   0   17.69    0.33
  -1   1   0   18.49    0.42
  -1   1   0   17.65    0.43
  -1   1   0   17.33    0.32
  -1   3   0  362.42    6.39
  -1   3   0  373.31    6.89
   1   3   0  374.56    5.92
   1   3   0  380.32    6.86
  -1   5   0  224.38    3.97
   1   5   0  223.88    3.82
  -1   5   0  216.05    4.33
   1   5   0  219.37    4.31
  -1   7   0    1.30    0.30
  -1   7   0    1.24    0.10
  -1   7   0    1.57    0.27
   1   7   0    1.26    0.09
   1   7   0    1.61    0.19
   1   7   0    1.30    0.31
   1   9   0   10.43    0.68
  -1   9   0   11.10    0.71
   1  11   0   -0.10    0.34
  -1  11   0    0.11    0.13
  -1  11   0    0.21    0.36
   2   0   0  968.80   16.31
  -2   0   0 1000.00   16.24
   2   0   0  996.92   17.74
  -2   0   0  980.55   16.67
  -2   0   0  988.65   15.77
  -2   2   0  141.16    2.35
   2   2   0  145.78    2.67
  -2   2   0  140.64    2.61
  -2   2   0  142.80    2.73
   2   4   0   21.60    0.65
  -2   4   0   20.61    0.66
  -2   4   0   21.23    0.68
  -2   4   0   21.25    0.43
   2   4   0   20.72    0.42
   2   6   0   26.52    0.88
   2   6   0   28.29    0.58
  -2   6   0   28.09    0.93
  -2   6   0   28.19    0.56
  -2   6   0   27.51    0.85
   2   6   0   29.42    0.55
   2   8   0   17.07    0.78
  -2   8   0   17.13    0.43
  -2   8   0   17.06    0.71
  -2   8   0   16.05    0.80
  -2  10   0    2.99    0.23
  -2  10   0    2.81    0.51
   2  10   0    3.07    0.49
  -2  12   0    3.16    0.29
   2  12   0    1.88    0.51
  -2  12   0    3.39    0.61
  -3   1   0  102.13    1.72
  -3   1   0  101.17    1.76
  -3   1   0  102.43    1.94
   3   1   0  101.65    1.70
   3   1   0   98.45    1.74
  -3   1   0  103.51    1.97
  -3   1   0   99.81    1.76
  -3  -1   0  101.78    1.88
  -3   3   0  146.36    2.54
  -3   3   0  151.79    2.87
   3   3   0  153.02    2.89
  -3   3   0  152.73    2.97
  -3   5   0   36.12    1.03
  -3   5   0   34.85    0.73
  -3   5   0   35.01    1.00
   3   5   0   35.66    0.96
  -3   7   0    2.82    0.22
   3   7   0    2.86    0.37
  -3   7   0    3.08    0.39
  -3   7   0    2.51    0.40
  -3   9   0   22.13    0.59
   3   9   0   21.48    0.92
  -3   9   0   21.96    1.00
  -3   9   0   20.89    0.89
  -3  11   0   15.04    0.93
   3  11   0   14.88    0.88
  -3  11   0   16.58    0.55
   4   0   0    0.74    0.13
  -4   0   0    0.84    0.20
  -4   0   0    0.79    0.15
  -4   0   0    0.77    0.09
  -4   2   0    0.21    0.10
   4   2   0    0.22    0.08
  -4  -2   0    0.38    0.15
   4   2   0    0.25    0.09
  -4   2   0    0.16    0.19
  -4   2   0    0.39    0.14
  -4   2   0    0.25    0.08
   4   2   0    0.30    0.05
  -4   2   0    0.30    0.13
  -4   4   0   51.62    1.32
  -4   4   0   50.68    1.04
   4   4   0   53.41    1.18
  -4   4   0   52.15    1.28
  -4   6   0  144.21    2.57
  -4   6   0  151.81    3.04
   4   6   0  146.38    3.03
  -4   6   0  143.69    3.15
  -4   8   0   59.64    1.74
   4   8   0   62.15    1.65
  -4   8   0   61.14    1.27
  -4   8   0   62.76    1.66
  -4  10   0    2.26    0.28
  -4  10   0    2.18    0.48
  -4  10   0    2.19    0.49
   4  10   0    2.28    0.44
  -5  -1   0   95.50    1.74
  -5   1   0   93.78    1.99
  -5   1   0   96.92    1.74
   5   1   0   95.28    1.64
  -5   1   0   94.96    1.76
  -5  -1   0   95.41    1.92
   5   1   0   93.52    1.71
  -5   1   0   94.48    1.67
   5  -1   0   94.45    1.73
  -5   3   0   96.60    2.03
   5   3   0   98.21    1.90
  -5   3   0   94.51    1.70
  -5   3   0   97.62    1.81
  -5   3   0   94.44    1.67
  -5   3   0   94.74    2.10
   5   3   0   98.47    1.62
   5   3   0   96.46    1.64
  -5   5   0    1.03    0.28
   5   5   0    0.85    0.21
  -5   5   0    0.94    0.19
  -5   5   0    0.88    0.30
  -5   7   0    4.85    0.52
  -5   7   0    5.14    0.55
   5   7   0    4.96    0.45
  -5   7   0    5.07    0.35
  -5   9   0   16.39    0.60
  -5   9   0   18.11    0.96
   5   9   0   16.79    0.81
  -5   9   0   16.21    0.89
  -5  11   0   31.88    0.93
  -5  11   0   32.05    1.38
   5  11   0   32.20    1.27
  -6   0   0    7.99    0.38
   6   0   0    8.91    0.36
  -6   0   0    6.57    0.52
  -6   0   0   10.18    0.30
  -6   2   0    6.10    0.25
   6   2   0    6.46    0.20
  -6   2   0    6.82    0.32
  -6   2   0    6.18    0.37
  -6   2   0    6.24    0.52
  -6  -2   0    6.34    0.34
   6  -2   0    5.78    0.33
   6   2   0    6.38    0.23
  -6  -2   0    6.55    0.44
  -6   2   0    6.73    0.35
   6   2   0    6.14    0.27
  -6   4   0    8.83    0.62
  -6   4   0    9.37    0.50
  -6   4   0    8.38    0.25
  -6   4   0    9.02    0.26
  -6   4   0    8.73    0.42
   6   4   0    9.42    0.39
  -6   6   0   93.52    2.23
  -6   6   0   92.69    1.87
  -6   6   0   93.41    2.29
   6   6   0   94.82    2.06
  -6   8   0   33.60    1.22
   6   8   0   32.97    1.07
  -6   8   0   31.07    0.90
  -6   8   0   32.37    1.26
  -6  10   0    0.49    0.43
   6  10   0    0.62    0.36
  -6  10   0    0.60    0.46
  -6  10   0    0.44    0.26
   7   1   0   32.72    0.66
  -7   1   0   32.22    1.08
  -7   1   0   33.04    0.80
  -7  -1   0   33.41    0.70
  -7  -1   0   32.73    0.84
  -7  -1   0   31.80    1.00
  -7   1   0   33.39    0.86
  -7   1   0   32.93    0.71
   7   1   0   31.55    0.76
   7  -1   0   32.22    0.79
  -7   3   0   61.62    1.16
  -7   3   0   61.93    1.68
  -7   3   0   62.34    1.44
  -7   3   0   57.97    1.34
   7   3   0   62.47    1.09
   7   3   0   61.63    1.14
   7   3   0   62.04    1.24
  -7   3   0   62.52    1.22
  -7  -3   0   60.81    1.44
  -7   5   0    2.96    0.49
   7   5   0    3.40    0.29
  -7   5   0    2.78    0.32
  -7   5   0    2.56    0.36
  -7   7   0    0.16    0.37
  -7   7   0    0.31    0.32
  -7   7   0    0.52    0.24
  -7   9   0    4.45    0.61
  -7   9   0    4.75    0.45
  -7   9   0    4.15    0.68
   8   0   0   89.55    1.74
  -8   0   0   88.08    1.82
  -8   0   0   91.82    1.67
  -8   0   0   88.73    2.11
  -8  -2   0   39.08    1.18
  -8   2   0   40.87    1.34
  -8   2   0   41.16    0.86
   8   2   0   39.33    0.87
   8   2   0   40.83    0.79
  -8   2   0   39.96    1.05
  -8   4   0    0.31    0.13
  -8   4   0    0.49    0.35
  -8   4   0    0.05    0.22
  -8   4   0    0.13    0.14
  -8   4   0    0.26    0.23
  -8   6   0   15.19    0.66
  -8   6   0   15.23    0.94
  -8   6   0   15.66    0.76
  -8   8   0    4.32    0.45
  -8   8   0    4.90    0.73
  -8   8   0    4.24    0.57
  -9   1   0    8.57    0.50
  -9   1   0    8.71    0.36
  -9   1   0    8.31    0.68
   9   1   0    8.41    0.40
  -9  -1   0    9.06    0.68
  -9   3   0   41.81    0.94
   9   3   0   39.72    0.77
  -9   3   0   40.01    0.86
   9   3   0   38.58    0.82
  -9   3   0   39.62    1.10
  -9  -3   0   40.87    1.23
  -9   3   0   36.65    1.39
  -9   5   0   20.19    0.77
  -9   5   0   19.59    1.07
  -9   7   0    0.51    0.35
  -9   7   0    0.73    0.50
  -9   7   0    0.53    0.30
  -9   9   0    2.56    0.44
  -9   9   0    2.52    0.64
  -9   9   0    3.17    0.58
 -10   0   0   74.67    2.05
  10   0   0   76.16    1.58
 -10   2   0   20.43    0.79
 -10  -2   0   18.40    0.92
 -10   2   0   19.53    0.57
 -10   2   0   20.05    1.03
  10   2   0   19.25    0.57
 -10   4   0    1.28    0.33
 -10   4   0    1.55    0.50
 -10   4   0    1.23    0.19
 -10   4   0    1.39    0.21
 -10   6   0    4.83    0.73
 -10   6   0    4.71    0.51
 -10   8   0    2.58    0.45
 -10   8   0    2.44    0.64
 -11  -1   0    1.12    0.45
 -11   1   0    0.66    0.45
  11   1   0    1.44    0.25
 -11   3   0   16.18    0.52
  11   3   0   17.01    0.41
  11   3   0   16.52    0.47
 -11   3   0   17.14    0.77
 -11   3   0   17.31    1.05
 -11   5   0   20.08    1.17
 -11   5   0   21.82    0.92
 -12   0   0   25.71    1.26
  12   2   0    2.21    0.25
 -12   2   0    1.79    0.26
 -12  -2   0    2.15    0.51
 -12   2   0    0.94    0.54
 -12   4   0    7.35    0.36
 -12   4   0    7.02    0.34
 -12   4   0    7.13    0.63
 -12   4   0    7.61    0.92
  13   1   0    0.29    0.22
 -13  -1   0    0.80    0.52
 -13   1   0    0.57    0.53
   0   0  -1   -0.96    0.02
   0   0  -1   -0.95    0.02
   0   2  -1  108.65    2.11
   0   4  -1   35.95    0.77
   0   4   1   36.82    0.82
   0   4   1   37.89    0.95
   0   4  -1   33.92    0.93
   0   6  -1    1.21    0.19
   0   6   1    0.86    0.26
   0   6  -1    0.25    0.23
   0   6   1    0.68    0.19
   0   6   1    0.70    0.08
   0   8   1   20.63    0.70
   0   8   1   18.25    0.82
   0   8  -1   18.33    0.84
   0  10   1   47.98    1.58
   0  10  -1   48.01    1.59
   0  12  -1   53.61    1.03
   0  12   1   54.38    1.12
   1   1   1  104.03    1.73
   1   1   1  102.26    1.70
  -1   1  -1  102.39    1.97
  -1   1  -1  103.87    1.85
  -1   1  -1  102.72    1.68
  -1   1   1  103.96    1.73
   1   1  -1  104.68    1.66
  -1   1   1  102.92    1.70
   1   1  -1  101.07    1.92
  -1   1   1   96.64    1.72
  -1   1   1  106.72    1.85
  -1   3  -1   66.08    1.44
  -1   3  -1   65.47    1.31
  -1   3   1   64.70    1.33
  -1   3   1   66.41    1.42
   1   3  -1   67.96    1.40
   1   5   1   73.93    1.69
  -1   5  -1   74.53    1.72
  -1   5  -1   73.80    1.51
   1   5   1   75.36    1.44
   1   5  -1   74.07    1.68
  -1   5   1   72.95    1.71
  -1   5   1   74.29    1.55
   1   7   1  129.31    2.40
   1   7   1  126.87    2.81
  -1   7  -1  128.62    2.47
  -1   7  -1  124.26    2.84
   1   7  -1  126.95    2.81
  -1   7   1  129.32    2.54
  -1   7   1  122.41    2.81
  -1   9  -1   36.81    1.31
   1   9   1   37.62    1.28
  -1   9   1   38.15    1.11
  -1   9   1   35.73    1.27
   1   9  -1   35.09    1.27
  -1   9   1   39.39    0.79
   1  11   1    1.23    0.45
  -1  11  -1    1.28    0.16
  -1  11  -1    0.94    0.43
   1  11  -1    0.99    0.42
  -1  11   1    0.94    0.18
  -1  11   1    1.19    0.43
  -2   0  -1   -0.03    0.04
  -2   0   1   -0.01    0.11
   2   0  -1   -0.04    0.04
  -2   0  -1    0.01    0.12
   2   0  -1   -0.01    0.06
  -2   0  -1   -0.12    0.08
  -2   0   1    0.01    0.09
   2   0  -1   -0.05    0.04
   2   2   1   74.83    1.31
  -2   2  -1   75.67    1.57
   2   2   1   75.66    1.28
  -2   2  -1   76.99    1.52
  -2   2  -1   77.30    1.31
  -2   2   1   75.75    1.52
   2   2  -1   77.78    1.49
  -2   2   1   73.30    1.32
  -2   2   1   78.78    1.54
  -2   2   1   76.45    1.31
  -2   2   1   74.64    1.32
   2   2  -1   77.51    1.25
  -2   4  -1   55.92    1.26
   2   4   1   56.92    1.30
  -2   4  -1   57.35    1.35
  -2   4  -1   55.28    0.97
  -2   4   1   56.72    1.27
   2   4  -1   57.05    1.29
   2   4  -1   56.81    0.93
   2   4  -1   57.51    0.95
  -2   4   1   56.21    1.02
  -2   4   1   56.45    1.33
  -2   6  -1   15.46    0.63
   2   6   1   16.39    0.47
  -2   6  -1   15.10    0.69
   2   6   1   15.58    0.65
  -2   6  -1   15.70    0.34
  -2   6   1   15.36    0.40
   2   6  -1   16.41    0.31
  -2   6   1   15.41    0.65
  -2   6   1   15.17    0.68
   2   6  -1   16.14    0.65
  -2   8  -1    9.12    0.58
   2   8   1    9.20    0.60
  -2   8  -1    8.78    0.27
  -2   8  -1    8.29    0.61
  -2   8   1    9.09    0.33
  -2   8   1    8.64    0.60
  -2   8   1    8.94    0.59
   2   8  -1    8.83    0.58
   2  10   1   25.50    1.09
  -2  10  -1   25.99    0.60
  -2  10  -1   23.48    1.10
  -2  10   1   25.98    0.65
  -2  10   1   24.53    1.10
   2  10  -1   24.80    1.09
  -2  12  -1   26.55    0.67
  -2  12  -1   23.51    1.22
   2  12   1   24.50    1.21
   2  12  -1   24.24    1.19
  -2  12   1   25.21    1.25
  -2  12   1   24.97    0.72
  -3   1  -1  228.92    3.87
   3  -1  -1  233.02    3.93
  -3   1  -1  226.62    3.92
   3   1   1  233.59    3.88
  -3   1  -1  235.04    3.88
   3   1   1  234.71    3.93
  -3  -1   1  239.93    4.09
  -3   1  -1  237.55    4.18
  -3  -1  -1  226.62    3.87
  -3  -1  -1  233.51    4.13
  -3   1   1  249.57    4.30
  -3   1   1  238.40    3.88
  -3   1   1  231.93    4.17
   3   1  -1  231.55    3.78
  -3   1   1  236.17    3.94
   3   1  -1  237.58    3.87
   3   1  -1  232.87    3.89
  -3   1   1  237.11    3.91
  -3   3  -1   63.90    1.43
  -3   3  -1   63.96    1.42
  -3   3  -1   63.52    1.16
   3   3   1   64.14    1.08
  -3   3   1   64.12    1.42
  -3   3   1   64.06    1.12
  -3   3   1   60.48    1.10
   3   3  -1   65.98    1.08
  -3   3   1   64.78    1.40
  -3   3   1   63.78    1.12
   3   3  -1   63.82    1.32
  -3   3   1   63.15    1.18
  -3   5  -1   14.37    0.61
  -3   5  -1   14.39    0.39
   3   5   1   15.59    0.58
  -3   5  -1   14.11    0.63
   3   5  -1   14.90    0.38
  -3   5   1   14.89    0.61
   3   5  -1   13.59    0.55
  -3   5   1   14.45    0.41
  -3   5   1   14.95    0.64
  -3   7  -1   23.79    0.88
  -3   7  -1   23.46    0.93
  -3   7  -1   23.69    0.56
   3   7   1   23.30    0.87
   3   7  -1   24.73    0.87
  -3   7   1   24.46    0.93
  -3   7   1   25.24    0.91
  -3   7   1   24.93    0.61
  -3   9  -1   14.54    0.44
  -3   9  -1   13.42    0.80
  -3   9  -1   13.72    0.74
   3   9   1   13.18    0.75
   3   9  -1   13.42    0.74
  -3   9   1   14.82    0.79
  -3   9   1   12.32    0.76
  -3   9   1   14.58    0.48
  -3  11  -1    0.46    0.19
   3  11   1   -0.01    0.35
  -3  11  -1   -0.26    0.35
   3  11  -1    0.44    0.38
  -3  11   1    0.08    0.18
  -3  11   1    0.01    0.38
  -4   0   1   -0.17    0.06
  -4   0   1   -0.07    0.15
  -4   0   1   -0.07    0.11
  -4   0  -1   -0.29    0.15
  -4   0  -1    0.00    0.06
  -4   0  -1    0.02    0.12
   4   0   1    0.02    0.10
   4   0  -1   -0.14    0.06
   4   0  -1   -0.05    0.09
   4   2   1   64.49    1.10
  -4   2  -1   63.47    1.39
  -4   2  -1   62.93    1.14
  -4  -2   1   62.42    1.27
   4   2   1   62.72    1.16
  -4   2  -1   64.43    1.46
  -4   2  -1   63.49    1.21
  -4   2  -1   63.43    1.11
  -4   2   1   64.06    1.14
  -4   2   1   63.51    1.18
   4   2  -1   61.90    1.09
  -4   2   1   64.71    1.33
   4   2  -1   63.93    1.22
  -4   2   1   64.16    1.23
  -4  -2  -1   63.66    1.18
   4   2  -1   62.36    1.07
  -4   2   1   60.87    1.42
  -4   4  -1   97.10    1.77
  -4   4  -1   96.78    2.13
  -4   4  -1   98.17    2.11
   4   4   1  101.43    2.04
  -4   4   1   98.99    2.12
  -4   4   1   95.85    2.10
   4   4  -1   97.00    1.99
  -4   4   1   96.89    1.79
   4   6   1   50.75    1.30
  -4   6  -1   47.96    1.01
  -4   6  -1   49.05    1.36
  -4   6  -1   47.57    1.37
  -4   6   1   48.98    1.35
  -4   6   1   47.73    1.03
  -4   6   1   49.23    1.36
   4   6  -1   47.83    1.25
  -4   8  -1    0.69    0.33
  -4   8  -1    0.51    0.33
   4   8   1    0.34    0.28
  -4   8  -1    0.59    0.17
  -4   8   1    0.45    0.32
  -4   8   1    0.15    0.32
   4   8  -1    0.64    0.29
  -4   8   1    0.52    0.18
  -4  10  -1    6.60    0.38
   4  10   1    5.92    0.62
  -4  10  -1    4.87    0.63
  -4  10  -1    8.27    0.71
  -4  10   1    6.37    0.70
   4  10  -1    6.13    0.63
  -4  10   1    6.23    0.40
  -4  10   1    7.84    0.70
  -5   1  -1  239.70    4.42
  -5   1  -1  237.17    4.00
   5   1   1  240.16    4.07
  -5  -1   1  238.57    4.30
   5   1   1  238.88    3.98
  -5  -1   1  241.36    4.02
   5  -1  -1  237.90    4.07
  -5   1  -1  240.97    4.07
  -5   1  -1  237.17    4.05
  -5  -1  -1  242.73    4.00
   5   1  -1  243.19    3.97
  -5  -1  -1  239.55    4.04
   5   1  -1  237.54    4.03
  -5  -1  -1  238.39    4.35
  -5   1   1  237.50    4.08
  -5   1   1  232.97    4.05
  -5   1   1  236.28    4.02
  -5   1   1  233.85    4.40
  -5   1   1  245.28    4.38
   5  -1   1  237.02    4.08
  -5   3  -1   43.73    1.11
  -5   3  -1   44.19    0.97
  -5  -3   1   45.01    0.98
  -5   3  -1   43.51    1.22
   5   3   1   41.06    0.83
   5   3   1   44.31    0.78
  -5   3  -1   42.78    0.79
  -5   3  -1   43.40    0.81
  -5   3   1   44.35    0.88
   5   3  -1   44.78    0.93
  -5   3   1   43.72    0.84
  -5   3   1   44.87    0.98
  -5   3   1   44.90    1.07
  -5   3   1   41.52    1.20
  -5   5  -1    5.20    0.34
  -5   5  -1    4.94    0.47
   5   5   1    5.48    0.38
  -5   5  -1    5.09    0.52
  -5   5   1    4.89    0.33
   5   5  -1    5.04    0.35
  -5   5   1    5.26    0.44
  -5   5   1    5.02    0.50
  -5   7  -1    7.55    0.66
   5   7   1    7.43    0.52
  -5   7  -1    6.61    0.39
  -5   7  -1    6.67    0.55
  -5   7   1    7.11    0.55
  -5   7   1    6.64    0.38
   5   7  -1    6.85    0.48
  -5   7   1    6.78    0.63
  -5   9  -1   13.61    0.54
   5   9   1   13.50    0.73
  -5   9  -1   11.63    0.78
  -5   9  -1   13.97    0.85
  -5   9   1   11.62    0.53
  -5   9   1   11.28    0.81
  -5   9   1   12.46    0.78
   5   9  -1   13.20    0.73
  -5  11  -1    0.91    0.28
  -5  11  -1    1.20    0.48
   5  11   1    1.20    0.42
  -5  11   1    0.98    0.46
  -5  11   1    0.60    0.25
   5  11  -1    1.28    0.44
  -5  11   1    0.77    0.42
  -6   0   1   -0.05    0.14
  -6   0  -1    0.15    0.09
   6   0  -1    0.03    0.07
  -6   0  -1   -0.08    0.13
  -6   0   1    0.15    0.20
  -6   0  -1    0.01    0.12
   6   0  -1    0.02    0.12
  -6   0  -1    0.07    0.22
  -6   0   1    0.04    0.09
   6   0   1   -0.06    0.13
  -6   2  -1   34.20    0.86
   6  -2  -1   35.20    0.80
   6   2   1   36.24    0.67
  -6  -2   1   35.22    0.95
  -6   2  -1   34.08    1.06
  -6   2  -1   33.01    0.70
  -6   2  -1   33.97    0.76
   6   2   1   34.65    0.76
   6   2  -1   33.67    0.69
  -6   2   1   34.68    0.84
   6   2  -1   34.24    0.65
  -6  -2  -1   34.95    0.98
  -6   2   1   34.12    0.86
  -6   2   1   35.20    0.80
  -6  -2  -1   33.77    0.81
  -6   2   1   35.67    1.09
  -6   2   1   34.71    0.73
  -6   4  -1   70.73    1.85
  -6   4  -1   74.15    1.75
  -6   4  -1   72.01    1.50
   6   4   1   73.90    1.60
  -6   4   1   73.08    1.86
  -6   4   1   78.17    1.72
  -6   4   1   73.36    1.35
   6   4  -1   74.73    1.52
  -6   4   1   72.29    1.52
  -6   4   1   73.08    1.33
  -6   6  -1   39.92    1.01
  -6   6  -1   41.77    1.37
  -6   6  -1   41.11    1.27
   6   6   1   42.46    1.14
  -6   6   1   40.94    1.24
   6   6  -1   41.39    1.09
  -6   6   1   39.90    1.35
  -6   6   1   40.86    1.02
   6   8   1    2.83    0.41
  -6   8  -1    2.14    0.31
  -6   8  -1    2.00    0.45
  -6   8  -1    1.83    0.47
   6   8  -1    2.36    0.37
  -6   8   1    1.84    0.29
  -6   8   1    2.23    0.48
  -6   8   1    1.53    0.40
  -6  10  -1    7.22    0.48
  -6  10  -1    6.78    0.77
  -6  10  -1    7.73    0.79
   6  10   1    7.09    0.63
  -6  10   1    5.92    0.69
  -6  10   1    6.88    0.77
  -6  10   1    5.92    0.46
   7   1   1   45.91    0.88
  -7  -1   1   46.39    1.04
   7   1   1   45.48    1.00
  -7   1  -1   46.50    1.00
  -7   1  -1   44.59    0.92
  -7   1  -1   45.07    1.34
   7  -1  -1   45.84    1.00
  -7  -1   1   44.83    1.24
  -7   1  -1   45.02    1.08
  -7  -1  -1   46.72    1.08
  -7  -1  -1   45.70    0.91
   7   1  -1   46.37    0.95
  -7   1   1   46.25    1.30
  -7   1   1   45.17    1.07
   7   1  -1   44.86    0.87
  -7  -1  -1   47.81    1.28
   7  -1   1   45.76    1.02
  -7   1   1   44.36    0.93
  -7   3  -1    9.45    0.35
  -7   3  -1   10.16    0.68
   7   3   1    9.78    0.34
  -7   3  -1    9.04    0.30
  -7  -3   1   10.48    0.53
  -7   3  -1    8.76    0.45
   7   3   1    9.91    0.26
  -7   3   1    9.75    0.42
  -7   3   1    8.82    0.66
  -7   3   1    9.29    0.49
  -7   3   1    9.89    0.34
  -7   3   1    9.77    0.45
   7   3  -1    9.10    0.23
   7   3  -1    9.47    0.26
   7   5   1    4.66    0.37
  -7   5  -1    4.47    0.58
  -7   5  -1    5.05    0.48
  -7   5  -1    4.77    0.40
  -7   5   1    4.82    0.41
  -7   5   1    3.84    0.54
  -7   5   1    4.78    0.45
   7   7   1   14.70    0.66
  -7   7  -1   14.24    0.77
  -7   7  -1   13.24    0.61
  -7   7  -1   14.75    0.93
  -7   7   1   14.80    0.88
  -7   7   1   15.65    0.78
  -7   7   1   14.18    0.63
  -7   9  -1   26.11    1.16
  -7   9  -1   28.15    1.25
  -7   9  -1   26.40    0.88
  -7   9   1   27.69    1.25
  -7   9   1   25.14    0.88
  -7   9   1   25.38    1.13
  -8   0  -1   -0.20    0.10
   8   0  -1   -0.06    0.14
  -8   0  -1    0.05    0.27
  -8   0   1    0.11    0.20
  -8   0   1   -0.07    0.27
   8   0   1    0.02    0.16
  -8   0   1    0.03    0.12
  -8   0  -1   -0.02    0.18
  -8   2  -1   13.23    0.77
  -8   2  -1   11.14    0.45
  -8   2  -1   10.44    0.54
  -8   2  -1   11.25    0.38
   8   2   1   11.31    0.32
  -8  -2   1   10.84    0.62
   8   2   1   11.21    0.43
   8   2  -1   11.28    0.30
  -8   2   1   10.69    0.71
  -8  -2  -1   11.26    0.67
   8   2  -1   11.25    0.37
  -8   2   1   11.28    0.53
  -8   2   1   11.35    0.39
  -8   4  -1   24.39    0.81
  -8   4  -1   25.42    1.11
  -8   4  -1   26.68    0.56
   8   4   1   26.45    0.51
  -8   4  -1   27.03    0.55
   8   4   1   27.08    0.55
  -8   4   1   23.92    1.06
  -8   4   1   27.36    0.67
  -8   4   1   27.09    0.85
  -8   4   1   26.38    0.62
  -8   4   1   25.34    0.83
  -8   6  -1   10.26    0.66
  -8   6  -1    8.85    0.82
  -8   6  -1   10.18    0.55
  -8   6   1    9.87    0.79
  -8   6   1   10.37    0.63
  -8   6   1   10.02    0.57
  -8   8  -1    2.43    0.58
  -8   8  -1    1.73    0.34
  -8   8  -1    2.49    0.50
  -8   8   1    1.75    0.44
  -8   8   1    1.68    0.35
  -8   8   1    1.94    0.53
  -9   1  -1    6.46    0.66
  -9  -1   1    5.75    0.57
  -9   1  -1    5.73    0.30
   9   1   1    5.95    0.38
  -9   1  -1    6.05    0.46
  -9   1   1    5.68    0.62
  -9   1   1    6.27    0.32
  -9  -1  -1    7.63    0.67
  -9   1   1    6.08    0.44
   9   1  -1    5.85    0.32
   9   3   1   -0.02    0.09
  -9  -3   1    0.30    0.29
   9   3   1   -0.01    0.14
  -9   3  -1    0.33    0.24
  -9   3  -1    0.07    0.13
  -9   3  -1   -0.04    0.16
  -9   3  -1   -0.34    0.30
  -9   3   1    0.32    0.34
  -9   3   1    0.17    0.15
   9   3  -1    0.09    0.11
  -9   3   1    0.09    0.25
   9   3  -1   -0.03    0.07
  -9   5  -1    9.04    0.54
  -9   5  -1    8.97    0.84
  -9   5   1    9.53    0.56
  -9   5   1    9.98    0.81
  -9   5   1    8.99    0.29
  -9   5   1    8.74    0.26
  -9   7  -1   26.77    1.09
  -9   7  -1   24.77    0.91
  -9   7  -1   25.56    1.25
  -9   7   1   24.67    1.25
  -9   7   1   25.22    0.93
  -9   9  -1   15.89    0.76
  -9   9  -1   17.00    1.16
  -9   9  -1   16.25    0.96
  -9   9   1   15.98    1.14
  -9   9   1   16.24    0.80
 -10   0  -1    0.11    0.37
  10   0  -1    0.01    0.18
 -10   0   1    0.12    0.34
 -10   2  -1    9.04    0.38
  10   2   1    9.24    0.42
 -10   2  -1    9.37    0.79
 -10   2  -1    9.08    0.57
 -10  -2   1    9.45    0.70
  10   2  -1    8.71    0.29
 -10   2   1    9.51    0.55
 -10   2   1    8.92    0.39
 -10   2   1    8.80    0.82
  10   2  -1    8.54    0.35
 -10   4  -1    8.51    0.58
 -10   4  -1    7.94    0.32
 -10   4  -1    7.74    0.83
 -10   4  -1    7.24    0.30
  10   4   1    7.89    0.23
  10   4   1    7.74    0.26
 -10   4   1    7.88    0.84
 -10   4   1    9.01    0.42
 -10   4   1    7.72    0.35
 -10   4   1    8.08    0.57
 -10   6  -1    2.01    0.53
 -10   6  -1    2.49    0.41
 -10   6   1    1.74    0.39
 -10   6   1    1.97    0.59
 -10   8  -1    2.10    0.63
 -10   8  -1    1.89    0.42
 -10   8   1    2.57    0.45
 -10   8   1    1.05    0.58
 -11  -1   1    5.37    0.65
  11   1   1    4.94    0.39
 -11   1  -1    4.65    0.33
 -11   1  -1    5.10    0.70
  11   1  -1    5.13    0.34
 -11   1   1    4.72    0.65
 -11  -1  -1    4.99    0.66
 -11   3  -1   11.11    0.41
  11   3   1   10.94    0.33
 -11   3  -1   10.72    0.90
 -11   3  -1   11.29    0.68
  11   3   1   11.02    0.41
  11   3  -1   10.67    0.29
 -11   3   1   10.73    0.45
 -11   3   1   11.37    0.91
  11   3  -1   10.93    0.32
 -11   3   1   11.64    0.67
 -11   5  -1    3.58    0.49
 -11   5  -1    4.67    0.74
 -11   5   1    4.00    0.71
 -11   5   1    3.69    0.50
 -11   5   1    4.32    0.22
 -12   0  -1    0.45    0.49
  12   0  -1    0.13    0.20
 -12   0   1    0.60    0.43
 -12   2  -1    7.27    0.39
 -12   2  -1    7.05    0.86
 -12  -2   1    6.70    0.73
  12   2   1    7.27    0.40
 -12   2   1    7.35    0.41
  12   2  -1    7.28    0.35
 -12   2   1    7.62    0.86
 -12   4  -1    4.97    0.79
 -12   4  -1    3.72    0.51
 -12   4  -1    3.61    0.24
 -12   4   1    4.09    0.52
 -12   4   1    5.18    0.79
 -12   4   1    4.05    0.31
  13   1   1    5.90    0.42
 -13  -1   1    5.55    0.76
 -13   1  -1    6.66    0.86
  13   1  -1    5.29    0.36
 -13   1   1    4.85    0.76
   0   0  -2  611.78   10.02
   0   0  -2  634.30   10.34
   0   0  -2  637.67   10.38
   0   2   2  272.84    4.58
   0   2  -2  276.74    5.14
   0   2   2  279.92    4.56
   0   4  -2   82.25    1.80
   0   4   2   81.95    1.79
   0   6   2   17.14    0.61
   0   6   2   17.34    0.71
   0   6  -2   17.74    0.73
   0   8   2   24.06    0.98
   0   8  -2   25.00    0.99
   0   8   2   26.48    0.84
   0  10  -2    0.63    0.38
   0  10   2    1.33    0.40
   0  12   2    5.11    0.32
   0  12   2    4.99    0.70
   0  12  -2    5.26    0.23
   0  12  -2    5.16    0.71
   1  -1  -2   61.74    1.07
   1  -1  -2   62.78    1.05
  -1   1  -2   62.72    1.07
   1   1   2   59.37    1.10
  -1   1  -2   61.85    1.02
   1   1  -2   60.61    1.03
  -1   1   2   62.20    1.08
  -1   1   2   62.60    1.09
  -1  -1  -2   63.28    1.06
  -1  -1  -2   59.41    1.07
  -1   3  -2  144.27    2.82
   1   3   2  138.88    2.35
  -1   3  -2  143.95    2.59
   1   3   2  137.65    2.36
  -1   3   2  140.48    2.37
  -1   3   2  140.74    2.37
   1   3  -2  144.43    2.78
  -1   3   2  139.27    2.35
  -1   5  -2   67.45    1.42
  -1   5  -2   67.51    1.63
   1   5   2   68.19    1.60
   1   5  -2   70.78    1.62
  -1   5   2   66.27    1.59
  -1   5   2   67.75    1.49
   1   7   2   23.35    0.89
  -1   7  -2   22.81    0.89
  -1   7  -2   23.06    0.72
   1   7   2   23.44    0.72
   1   7  -2   22.24    0.87
  -1   7   2   24.43    0.91
  -1   7   2   23.22    0.80
   1   9   2   10.16    0.69
  -1   9  -2   12.25    0.76
  -1   9   2   11.55    0.73
  -1   9   2   11.43    0.39
   1   9  -2   12.11    0.73
  -1   9   2   12.18    0.65
  -1  11  -2   15.58    0.95
  -1  11  -2   16.14    0.40
   1  11   2   16.11    0.93
  -1  11   2   16.10    0.94
  -1  11   2   16.80    0.54
   1  11  -2   14.49    0.91
  -2   0  -2  178.50    3.01
   2   0  -2  180.78    3.02
   2   0  -2  178.43    2.94
  -2   0   2  180.89    3.00
  -2   0  -2  185.33    3.05
   2   0  -2  183.75    3.02
  -2   0  -2  181.39    3.01
  -2   2  -2   96.57    1.88
  -2   2  -2   94.52    1.96
  -2   2  -2   94.62    1.63
   2   2   2   95.84    1.61
   2   2   2   94.68    1.67
   2  -2  -2   97.43    1.59
   2   2  -2   95.83    1.57
  -2   2   2   94.59    1.66
  -2   2   2   96.25    1.65
  -2   2   2   93.33    1.86
  -2   2   2   95.19    1.65
   2   2  -2   96.07    1.87
  -2   4  -2   45.88    1.19
  -2   4  -2   45.85    0.82
  -2   4  -2   45.98    1.09
  -2   4   2   46.17    1.12
   2   4  -2   44.04    1.09
  -2   4   2   45.15    1.13
   2   4  -2   47.91    0.79
  -2   4   2   44.66    0.88
   2   4  -2   47.24    0.76
   2   6   2   29.70    0.94
  -2   6  -2   30.21    1.00
  -2   6  -2   28.74    0.54
  -2   6  -2   29.50    0.87
  -2   6   2   28.93    0.96
  -2   6   2   27.19    0.89
   2   6  -2   28.80    0.93
  -2   6   2   29.30    0.65
  -2   8  -2   33.16    0.64
   2   8   2   33.42    1.16
  -2   8  -2   33.42    1.20
  -2   8  -2   33.57    1.00
   2   8  -2   33.36    1.13
  -2   8   2   32.75    0.76
  -2   8   2   34.35    1.10
  -2   8   2   33.25    1.17
   2  10   2    5.33    0.63
  -2  10  -2    5.74    0.66
  -2  10  -2    4.66    0.25
  -2  10   2    4.58    0.31
   2  10  -2    4.82    0.60
  -2  10   2    4.13    0.56
  -2  10   2    5.23    0.57
  -2  12  -2    1.86    0.22
   2  12   2    1.48    0.49
  -2  12  -2    2.33    0.58
  -2  12   2    1.51    0.27
  -2  12   2    1.42    0.50
   2  12  -2    1.37    0.47
   3   1   2   23.65    0.55
   3   1   2   25.41    0.48
   3  -1  -2   24.64    0.52
   3  -1  -2   26.06    0.48
  -3   1  -2   25.48    0.74
  -3   1  -2   25.04    0.51
  -3   1  -2   24.12    0.48
  -3  -1   2   24.47    0.63
  -3   1  -2   24.89    0.57
   3   1  -2   25.39    0.46
   3   1  -2   25.13    0.48
  -3   1   2   24.98    0.51
  -3  -1  -2   25.48    0.57
   3   1  -2   24.51    0.47
  -3  -1  -2   25.40    0.49
  -3   1   2   26.07    0.71
  -3   1   2   24.30    0.57
  -3  -3   2   55.30    1.02
  -3   3  -2   54.33    1.28
   3   3   2   53.35    1.00
  -3   3  -2   55.08    1.04
  -3   3  -2   54.34    1.31
   3   3   2   55.03    0.96
   3   3  -2   55.62    1.18
  -3   3   2   54.52    1.06
  -3   3   2   55.94    1.25
   3   3  -2   55.60    0.94
  -3   3   2   53.31    1.01
  -3   3   2   52.99    1.28
  -3   3   2   54.83    1.01
  -3   5  -2   42.48    0.84
  -3   5  -2   42.31    1.14
   3   5   2   45.71    1.16
  -3   5  -2   42.35    1.21
   3   5  -2   43.89    1.11
  -3   5   2   42.04    1.16
  -3   5   2   42.85    0.90
   3   5  -2   42.70    0.75
  -3   5   2   43.18    1.17
  -3   7  -2    7.56    0.57
  -3   7  -2    7.75    0.30
  -3   7  -2    8.39    0.59
   3   7   2    7.77    0.55
   3   7  -2    8.06    0.54
  -3   7   2    7.39    0.55
   3   7  -2    7.97    0.19
  -3   7   2    7.70    0.60
  -3   7   2    8.11    0.34
  -3   9  -2   14.29    0.43
  -3   9  -2   13.33    0.81
   3   9   2   11.91    0.73
  -3   9  -2   12.01    0.72
  -3   9   2   13.41    0.78
   3   9  -2   13.74    0.75
  -3   9   2   13.87    0.49
  -3   9   2   12.56    0.77
  -3  11  -2   19.03    1.08
   3  11   2   19.64    1.02
  -3  11  -2   21.03    0.59
  -3  11   2   21.00    0.68
   3  11  -2   19.58    1.01
  -3  11   2   20.18    1.07
  -4   0   2   29.60    0.68
  -4   0   2   30.13    0.61
   4   0  -2   30.36    0.59
   4   0  -2   30.25    0.62
  -4   0   2   31.42    0.82
  -4   0  -2   29.73    0.85
  -4   0  -2   29.82    0.70
   4   0  -2   31.27    0.58
   4   0   2   29.71    0.66
  -4   0  -2   30.38    0.65
  -4   0  -2   29.71    0.59
  -4   0   2   30.38    0.60
  -4   2  -2    4.25    0.26
  -4   2  -2    4.52    0.16
   4   2   2    4.09    0.15
   4   2   2    4.07    0.25
  -4   2  -2    4.44    0.39
   4  -2  -2    4.49    0.23
  -4  -2   2    4.19    0.30
  -4   2  -2    4.57    0.19
  -4  -2  -2    4.33    0.24
  -4   2   2    3.80    0.35
  -4   2   2    4.18    0.26
  -4   2   2    4.17    0.27
   4   2  -2    4.30    0.12
  -4   2   2    4.47    0.24
  -4   2   2    4.24    0.21
   4   2  -2    4.39    0.11
   4   2  -2    4.26    0.16
  -4   4  -2   24.57    0.60
  -4   4  -2   23.94    0.83
  -4   4  -2   23.81    0.81
   4   4   2   23.46    0.44
   4   4   2   22.94    0.46
  -4   4   2   23.24    0.52
  -4   4   2   24.65    0.77
   4   4  -2   23.63    0.47
  -4   4   2   22.37    0.82
  -4   4   2   23.59    0.62
   4   4  -2   24.45    0.67
  -4   4   2   22.77    0.49
  -4   6  -2   60.42    1.56
   4   6   2   60.93    1.54
  -4   6  -2   59.34    1.62
  -4   6  -2   61.95    1.21
  -4   6   2   61.30    1.26
   4   6  -2   59.86    1.48
  -4   6   2   58.75    1.58
  -4   6   2   60.45    1.61
  -4   8  -2   46.67    1.40
   4   8   2   45.76    1.40
  -4   8  -2   49.53    1.03
  -4   8  -2   46.24    1.51
  -4   8   2   46.77    1.47
  -4   8   2   49.27    1.45
   4   8  -2   47.35    1.38
  -4   8   2   48.17    1.10
  -4  10  -2   11.25    0.83
   4  10   2   13.08    0.81
  -4  10  -2   12.22    0.48
   4  10  -2   12.40    0.77
  -4  10   2   12.68    0.85
  -4  10   2   11.34    0.52
  -4  10   2   11.51    0.79
   5   1   2   39.64    0.87
   5  -1  -2   40.16    0.84
  -5  -1   2   41.02    1.02
  -5   1  -2   41.41    0.78
  -5   1  -2   41.55    0.84
  -5   1  -2   40.18    1.12
  -5  -1   2   40.81    0.87
  -5   1  -2   41.39    0.92
   5   1   2   40.11    0.77
  -5   1   2   40.03    0.91
   5   1  -2   39.48    0.76
  -5  -1  -2   41.15    0.79
  -5   1   2   40.68    1.10
  -5   1   2   41.82    0.86
   5   1  -2   41.18    0.75
   5   1  -2   40.21    0.79
  -5   1   2   40.61    0.81
  -5  -1  -2   42.86    0.92
   5   3   2   45.20    0.85
   5   3   2   46.62    0.94
  -5   3  -2   47.82    1.30
  -5   3  -2   48.18    1.03
  -5  -3   2   47.17    1.03
  -5   3   2   46.50    1.29
  -5   3   2   46.51    0.92
   5   3  -2   45.81    0.86
  -5   3   2   48.53    1.13
  -5   3   2   46.11    1.04
  -5   3   2   47.47    0.96
  -5  -3  -2   49.15    0.96
   5   5   2   32.85    0.95
  -5   5  -2   31.46    0.80
  -5   5  -2   31.54    1.06
  -5   5  -2   31.78    1.08
  -5   5   2   33.13    1.00
  -5   5   2   33.95    0.84
  -5   5   2   32.35    1.10
   5   5  -2   31.92    0.86
  -5   7  -2   -0.05    0.17
   5   7   2    0.00    0.22
  -5   7  -2   -0.14    0.28
  -5   7  -2    0.02    0.29
  -5   7   2   -0.02    0.29
  -5   7   2    0.49    0.29
   5   7  -2    0.21    0.22
  -5   7   2   -0.19    0.17
   5   9   2   18.20    0.89
  -5   9  -2   18.58    0.95
  -5   9  -2   18.58    0.63
  -5   9  -2   17.46    0.95
  -5   9   2   17.70    0.92
   5   9  -2   18.74    0.86
  -5   9   2   18.64    1.01
  -5   9   2   17.81    0.66
  -5  11  -2   18.83    0.68
  -5  11  -2   18.89    1.09
   5  11   2   19.18    0.99
  -5  11   2   17.17    1.02
  -5  11   2   20.79    1.08
   5  11  -2   17.99    0.95
  -5  11   2   18.76    0.73
  -6   0   2   35.73    0.84
  -6   0  -2   34.29    0.71
  -6   0  -2   35.32    0.81
   6   0   2   34.50    0.82
   6   0  -2   35.01    0.70
  -6   0   2   34.99    1.03
   6   0  -2   34.25    0.75
  -6   0   2   35.00    0.74
  -6   0  -2   35.69    1.08
  -6   0  -2   34.66    0.86
  -6   2  -2   24.05    0.51
   6   2   2   22.96    0.61
   6   2   2   22.64    0.49
  -6   2  -2   21.49    0.87
  -6   2  -2   23.31    0.69
   6  -2  -2   23.67    0.60
  -6  -2   2   22.89    0.73
  -6   2  -2   23.98    0.57
  -6  -2  -2   23.54    0.53
  -6   2   2   22.46    0.55
  -6   2   2   21.28    0.86
   6   2  -2   23.13    0.48
  -6   2   2   23.15    0.68
  -6   2   2   24.62    0.63
   6   2  -2   23.59    0.46
  -6  -2  -2   23.38    0.65
  -6   2   2   23.39    0.63
   6   4   2   11.34    0.27
   6   4   2   11.03    0.33
  -6   4  -2   11.53    0.47
  -6   4  -2   11.66    0.71
  -6  -4   2   11.29    0.44
  -6   4   2   10.46    0.47
   6   4  -2   11.56    0.40
  -6   4   2   11.41    0.36
  -6   4   2   11.68    0.54
  -6   4   2   11.97    0.71
  -6   4   2   11.11    0.39
  -6   6  -2   24.80    0.98
  -6   6  -2   25.63    1.06
   6   6   2   25.83    0.87
  -6   6  -2   24.78    0.74
  -6   6   2   25.73    1.07
  -6   6   2   25.25    0.92
  -6   6   2   25.23    0.78
   6   6  -2   26.05    0.79
  -6   8  -2   25.44    0.79
  -6   8  -2   25.70    1.14
   6   8   2   26.61    1.00
  -6   8  -2   24.94    1.09
  -6   8   2   26.51    1.06
  -6   8   2   26.05    1.18
  -6   8   2   24.35    0.81
   6   8  -2   26.71    0.93
   6  10   2   13.02    0.81
  -6  10  -2   13.01    0.60
  -6  10  -2   13.61    0.95
  -6  10  -2   13.46    0.91
  -6  10   2   13.06    0.88
  -6  10   2   13.90    0.65
  -6  10   2   15.94    0.97
  -7   1  -2   15.28    0.41
  -7   1  -2   15.77    0.50
  -7   1  -2   15.55    0.57
   7  -1  -2   14.55    0.47
  -7  -1   2   14.49    0.53
  -7   1  -2   15.32    0.77
   7   1   2   14.93    0.52
  -7  -1   2   15.40    0.69
   7   1  -2   15.34    0.37
   7   1  -2   15.11    0.42
  -7  -1  -2   14.87    0.41
  -7   1   2   14.66    0.55
  -7   1   2   13.95    0.73
  -7   1   2   14.35    0.44
  -7  -1  -2   16.33    0.58
  -7  -3   2   36.33    0.99
  -7   3  -2   36.89    0.75
   7   3   2   35.84    0.81
  -7   3  -2   34.97    0.95
   7   3   2   35.78    0.70
  -7   3  -2   34.96    1.22
  -7   3  -2   36.08    0.71
  -7   3   2   36.04    0.85
  -7   3   2   35.49    0.78
  -7   3   2   35.60    0.95
  -7   3   2   33.65    1.19
  -7   3   2   36.40    0.93
  -7   5  -2   23.68    1.05
   7   5   2   24.97    0.80
  -7   5  -2   22.82    0.76
  -7   5   2   25.31    0.86
  -7   5   2   23.35    0.78
  -7   5   2   24.17    0.55
  -7   5   2   25.16    0.53
  -7   5   2   24.43    1.07
  -7   7  -2    2.72    0.53
  -7   7  -2    1.86    0.44
   7   7   2    2.56    0.39
  -7   7  -2    2.19    0.31
  -7   7   2    2.23    0.51
  -7   7   2    2.51    0.43
  -7   7   2    2.13    0.33
  -7   9  -2   10.91    0.91
  -7   9  -2   10.00    0.56
  -7   9  -2   10.31    0.80
  -7   9   2   10.24    0.59
  -7   9   2   11.22    0.91
  -7   9   2   10.64    0.75
  -8   0  -2   60.89    1.39
  -8   0   2   59.65    1.59
  -8   0  -2   61.69    1.69
  -8   0   2   60.82    1.36
   8   0   2   60.08    1.30
  -8   0  -2   61.09    1.18
   8   0  -2   59.37    1.22
  -8  -2   2   36.16    1.11
  -8   2  -2   36.96    0.78
  -8   2  -2   35.51    0.99
  -8   2  -2   36.26    1.29
  -8   2  -2   37.17    0.85
   8   2   2   37.30    0.88
   8   2  -2   37.35    0.76
  -8   2   2   35.95    0.82
   8   2  -2   37.53    0.71
  -8   2   2   34.14    1.24
  -8   2   2   36.62    0.99
  -8   4  -2    7.56    0.73
   8   4   2    7.17    0.29
  -8   4  -2    5.97    0.46
   8   4   2    7.27    0.23
  -8   4   2    7.38    0.71
  -8   4   2    7.85    0.40
  -8   4   2    6.77    0.32
  -8   4   2    7.26    0.47
  -8   6  -2    5.65    0.69
  -8   6  -2    6.39    0.48
  -8   6   2    6.54    0.72
  -8   6   2    7.43    0.54
  -8   6   2    6.06    0.48
  -8   8  -2   13.06    0.83
  -8   8  -2   14.23    1.01
  -8   8  -2   11.54    0.61
  -8   8   2   12.67    0.93
  -8   8   2   13.72    0.80
  -8   8   2   12.14    0.64
  -9   1  -2    4.43    0.28
  -9   1  -2    4.32    0.41
  -9  -1   2    5.62    0.58
  -9   1  -2    5.39    0.63
   9   1   2    4.35    0.35
   9  -1  -2    4.02    0.33
   9   1  -2    4.86    0.29
  -9   1   2    4.21    0.40
  -9   1   2    4.64    0.57
  -9   3  -2   22.26    0.53
  -9  -3   2   21.33    0.85
  -9   3  -2   21.58    0.80
   9   3   2   20.47    0.60
  -9   3  -2   22.03    0.58
   9   3   2   21.87    0.50
  -9   3  -2   19.74    1.05
  -9   3   2   22.19    0.60
  -9   3   2   20.61    1.02
   9   3  -2   21.87    0.44
  -9   3   2   21.90    0.80
  -9   5  -2   14.83    1.00
  -9   5  -2   17.06    0.73
  -9   5   2   17.86    0.49
  -9   5   2   15.96    0.46
  -9   5   2   16.39    0.72
  -9   5   2   16.59    0.98
  -9   7  -2    2.22    0.39
  -9   7  -2    1.78    0.57
  -9   7   2    2.20    0.56
  -9   7   2    2.52    0.42
 -10   0  -2   25.08    1.15
 -10   0   2   26.23    1.12
  10   0  -2   24.02    0.68
 -10  -2   2   12.79    0.78
 -10   2  -2   11.49    0.86
 -10   2  -2   12.83    0.66
  10   2   2   13.40    0.52
 -10   2  -2   12.90    0.43
  10   2  -2   12.64    0.35
  10   2  -2   12.75    0.39
 -10   2   2   12.12    0.64
 -10   2   2   14.03    0.89
 -10   2   2   12.71    0.47
 -10   4  -2    3.31    0.63
  10   4   2    4.91    0.20
  10   4   2    4.64    0.26
 -10   4  -2    4.66    0.49
 -10   4   2    5.86    0.52
 -10   4   2    5.09    0.32
 -10   4   2    4.60    0.68
 -10   6  -2    5.24    0.54
 -10   6  -2    5.79    0.79
 -10   6   2    5.63    0.55
 -10   6   2    4.91    0.74
 -11  -1   2    3.11    0.53
 -11   1  -2    3.99    0.66
  11   1   2    3.69    0.36
 -11   1  -2    3.03    0.27
  11   1  -2    2.82    0.26
 -11   1   2    3.93    0.63
 -11   3  -2   11.04    0.39
 -11   3  -2   11.15    0.44
  11   3   2   11.15    0.45
 -11   3  -2   11.27    0.92
 -11   3   2   11.46    0.95
 -11   3   2   10.83    0.46
 -11   5  -2    6.79    0.60
 -11   5  -2    7.04    0.89
 -11   5   2    7.93    0.35
 -11   5   2    6.53    0.32
 -11   5   2    7.54    0.89
 -11   5   2    6.71    0.61
  12   0  -2    5.38    0.36
 -12   0   2    4.47    0.69
 -12   2  -2    9.48    0.98
  12   2   2   10.55    0.49
 -12   2  -2   10.38    0.43
  12   2  -2   10.29    0.31
  12   2  -2    9.74    0.35
 -12   2   2   10.40    0.99
  12   4   2   14.76    0.40
 -12   4  -2   16.57    1.16
  12   4   2   15.26    0.37
 -12   4   2   14.55    0.52
 -12   4   2   14.63    1.07
   0   0  -3    0.03    0.07
   0   0  -3    0.02    0.05
   0   0  -3    0.05    0.08
   0   2   3   63.46    1.19
   0  -2  -3   65.94    1.14
   0   2  -3   66.44    1.13
   0   2   3   66.16    1.16
   0   4   3  171.74    2.90
   0   4  -3  171.85    3.47
   0   4   3  174.48    2.89
   0   6  -3   21.35    0.82
   0   6   3   20.66    0.80
   0   8  -3   26.46    1.04
   0   8   3   28.03    0.91
   0   8   3   26.30    1.04
   0  10   3   13.91    0.47
   0  10   3   13.81    0.85
   0  10  -3   13.68    0.84
   0  12  -3    2.28    0.56
   0  12   3    2.50    0.54
   0  12   3    2.68    0.29
   1   1   3  381.99    6.66
   1  -1  -3  399.87    6.46
   1  -1  -3  405.14    6.62
  -1   1  -3  401.54    6.59
  -1   1  -3  409.11    6.50
  -1   1  -3  395.81    6.60
   1   1  -3  403.85    6.59
   1   1  -3  396.72    6.59
  -1   1   3  407.73    6.50
   1   1  -3  409.98    6.45
  -1  -1  -3  403.98    6.61
  -1   1   3  404.02    6.66
  -1  -1  -3  408.49    6.49
  -1   3  -3   14.48    0.29
  -1   3  -3   14.17    0.32
   1   3   3   13.70    0.32
  -1   3  -3   14.00    0.54
   1   3   3   13.99    0.37
   1   3  -3   14.66    0.31
  -1   3   3   13.48    0.35
  -1   3   3   13.37    0.35
   1   3  -3   14.26    0.29
   1   3  -3   14.06    0.52
  -1   3   3   13.69    0.37
  -1   5  -3   50.20    1.34
  -1   5   3   51.37    0.98
   1   5  -3   50.85    1.31
  -1   5   3   49.49    1.30
   1   7   3   24.92    0.94
   1   7   3   25.85    0.80
  -1   7  -3   24.66    0.97
  -1   7   3   24.15    0.94
   1   7  -3   25.12    0.94
  -1   7   3   26.90    0.89
  -1   7   3   24.61    0.61
   1   9   3   15.85    0.85
  -1   9  -3   16.00    0.88
  -1   9   3   16.35    0.51
  -1   9   3   17.14    0.81
  -1   9   3   16.24    0.86
   1   9  -3   16.99    0.87
  -1  11  -3    0.60    0.42
   1  11   3    0.38    0.39
   1  11  -3    0.12    0.38
  -1  11   3    0.76    0.42
  -1  11   3    0.52    0.19
   2   0  -3   -0.27    0.05
   2   0  -3   -0.29    0.05
   2   0  -3   -0.27    0.06
  -2   0  -3   -0.22    0.05
  -2   0  -3   -0.19    0.08
  -2   0  -3   -0.27    0.10
  -2   0   3   -0.32    0.08
   2  -2  -3   84.26    1.47
   2   2   3   85.40    1.49
   2  -2  -3   87.21    1.52
  -2   2  -3   87.62    1.53
   2   2   3   86.02    1.56
   2   2  -3   86.61    1.46
  -2   2   3   86.11    1.54
  -2   2   3   88.21    1.55
  -2  -2  -3   87.58    1.51
  -2   2   3   87.26    1.54
  -2   4  -3  128.97    2.14
   2   4   3  127.70    2.14
  -2   4  -3  126.37    2.70
   2   4   3  122.80    2.17
   2   4  -3  126.00    2.60
  -2   4   3  126.92    2.18
  -2   4   3  125.21    2.18
   2   4  -3  128.88    2.07
  -2   4   3  125.19    2.21
  -2   4   3  126.19    2.52
   2   4  -3  130.66    2.11
  -2   4   3  128.44    2.63
  -2   6  -3   15.16    0.62
   2   6   3   14.78    0.67
  -2   6  -3   15.85    0.36
  -2   6  -3   14.67    0.71
  -2   6   3   14.21    0.67
  -2   6   3   13.59    0.65
   2   6  -3   16.02    0.67
  -2   6   3   14.47    0.44
  -2   8  -3   16.70    0.86
   2   8   3   16.52    0.81
   2   8   3   17.70    0.67
  -2   8  -3   16.90    0.39
  -2   8   3   15.40    0.80
  -2   8   3   17.68    0.78
   2   8  -3   15.77    0.78
  -2   8   3   17.61    0.52
  -2  10  -3   11.56    0.82
   2  10   3   13.69    0.84
  -2  10  -3   13.35    0.38
   2  10  -3   13.51    0.84
  -2  10   3   14.08    0.51
  -2  10   3   13.96    0.81
  -2  10   3   11.86    0.81
   2  12   3    2.94    0.58
  -2  12  -3    2.52    0.59
  -2  12  -3    2.97    0.25
   2  12  -3    2.28    0.54
  -2  12   3    2.66    0.58
  -2  12   3    3.30    0.34
   3  -1  -3  146.83    2.49
  -3  -1   3  147.66    2.68
  -3   1  -3  143.19    2.44
   3  -1  -3  147.37    2.42
   3   1   3  147.98    2.55
  -3   1  -3  147.62    2.48
  -3   1  -3  144.21    2.52
  -3   1   3  145.18    2.50
   3   1  -3  144.86    2.43
  -3  -1  -3  146.78    2.46
  -3  -1  -3  144.45    2.50
  -3   1   3  143.13    2.75
  -3   1   3  142.93    2.51
   3   1  -3  148.25    2.43
   3   1  -3  147.32    2.41
   3   3   3   21.19    0.52
  -3   3  -3   21.79    0.76
   3  -3  -3   22.20    0.45
  -3   3  -3   22.48    0.54
   3   3   3   22.69    0.45
  -3  -3   3   21.78    0.54
  -3   3   3   21.35    0.55
  -3   3   3   21.97    0.52
   3   3  -3   22.46    0.44
  -3  -3  -3   21.40    0.49
  -3   3   3   21.97    0.51
  -3   3   3   21.22    0.74
  -3   3   3   22.39    0.66
  -3   5  -3   34.95    1.12
  -3   5  -3   35.44    1.05
  -3   5  -3   36.24    0.76
   3   5  -3   37.51    0.73
  -3   5   3   35.66    1.08
  -3   5   3   36.59    1.06
   3   5  -3   36.32    0.65
   3   5  -3   36.44    1.00
  -3   5   3   35.59    0.82
  -3   7  -3   37.62    1.16
  -3   7  -3   38.80    0.81
   3   7   3   41.18    1.24
  -3   7  -3   39.03    1.29
  -3   7   3   39.18    1.24
  -3   7   3   38.57    1.21
   3   7  -3   38.14    0.68
  -3   7   3   38.82    0.90
   3   7  -3   39.11    1.19
  -3   9  -3    8.08    0.34
   3   9   3    7.96    0.62
  -3   9  -3    8.11    0.68
  -3   9  -3    7.95    0.62
   3   9  -3    7.64    0.60
  -3   9   3    8.54    0.70
  -3   9   3    7.77    0.41
  -3   9   3    7.46    0.64
   3  11   3    0.88    0.43
  -3  11  -3    0.36    0.43
  -3  11  -3    0.61    0.20
   3  11  -3    0.56    0.40
  -3  11   3    0.96    0.25
  -3  11   3    0.60    0.40
  -4   0   3    0.04    0.15
   4   0  -3   -0.07    0.06
   4   0  -3    0.00    0.06
  -4   0  -3   -0.13    0.06
   4   0   3    0.01    0.12
  -4   0   3   -0.13    0.11
  -4   0  -3   -0.06    0.09
   4   0  -3   -0.17    0.07
  -4   0  -3    0.02    0.12
   4   2   3  132.13    2.26
  -4  -2   3  133.84    2.48
  -4   2  -3  129.89    2.68
   4  -2  -3  133.29    2.33
  -4   2  -3  132.09    2.23
   4  -2  -3  134.69    2.23
  -4   2  -3  133.15    2.36
   4   2   3  129.18    2.36
  -4   2  -3  133.73    2.25
  -4  -2  -3  135.40    2.28
  -4   2   3  132.22    2.67
  -4   2   3  132.11    2.35
  -4   2   3  132.58    2.32
   4   2  -3  132.05    2.22
  -4  -2  -3  130.48    2.32
  -4   2   3  139.66    2.61
  -4   2   3  132.79    2.37
   4   4   3   65.38    1.22
   4   4   3   67.57    1.17
  -4   4  -3   65.86    1.62
  -4  -4   3   67.39    1.25
  -4   4  -3   66.46    1.30
   4   4  -3   67.05    1.47
   4   4  -3   64.82    1.16
  -4   4   3   67.89    1.64
  -4   4   3   66.43    1.55
  -4   4   3   66.12    1.34
  -4   4   3   66.32    1.23
  -4   4   3   66.55    1.25
   4   6   3    4.08    0.42
  -4   6  -3    4.77    0.31
  -4   6  -3    4.84    0.50
  -4   6  -3    4.66    0.52
   4   6  -3    4.54    0.17
  -4   6   3    4.51    0.33
  -4   6   3    4.28    0.49
   4   6  -3    4.53    0.41
  -4   6   3    3.80    0.44
   4   8   3    2.41    0.42
  -4   8  -3    1.92    0.24
  -4   8  -3    1.83    0.43
  -4   8  -3    1.70    0.41
  -4   8   3    2.52    0.46
   4   8  -3    3.03    0.43
  -4   8   3    2.49    0.29
  -4   8   3    2.01    0.41
   4  10   3   11.45    0.77
  -4  10  -3   11.78    0.48
  -4  10  -3   11.07    0.85
  -4  10   3   11.89    0.86
  -4  10   3   10.90    0.78
   4  10  -3   11.91    0.77
  -4  10   3   11.57    0.55
   5  -1  -3   53.42    1.00
  -5   1  -3   51.48    0.97
  -5  -1   3   52.70    1.24
  -5   1  -3   52.47    1.14
  -5   1  -3   52.14    1.03
   5   1   3   53.11    1.09
  -5  -1   3   51.58    1.07
   5  -1  -3   51.44    0.97
   5  -1  -3   52.76    1.03
  -5   1   3   52.41    1.03
   5   1  -3   53.87    0.95
  -5  -1  -3   52.49    1.11
  -5   1   3   54.28    1.10
   5   1  -3   52.82    0.97
  -5   1   3   53.60    1.32
  -5  -1  -3   53.15    0.99
  -5   1   3   52.59    1.13
   5   1  -3   52.04    0.97
  -5   3  -3   15.09    0.73
  -5   3  -3   16.00    0.54
   5   3   3   16.17    0.47
   5   3   3   16.50    0.38
  -5  -3   3   16.40    0.53
   5  -3  -3   16.33    0.47
  -5   3   3   15.92    0.49
  -5   3   3   15.83    0.44
   5   3  -3   15.68    0.38
  -5   3   3   17.01    0.55
  -5   3   3   16.18    0.73
  -5  -3  -3   17.22    0.48
  -5   3   3   16.54    0.57
  -5   5  -3   20.43    0.85
  -5   5  -3   21.42    0.90
  -5   5  -3   20.61    0.63
  -5   5   3   21.50    0.48
  -5   5   3   20.66    0.66
  -5   5   3   22.00    0.79
   5   5  -3   22.04    0.70
   5   5  -3   21.22    0.46
  -5   5   3   21.99    0.51
  -5   5   3   20.69    0.89
  -5   7  -3   52.17    1.17
  -5   7  -3   53.72    1.63
   5   7   3   54.47    1.51
  -5   7  -3   54.71    1.59
  -5   7   3   50.73    1.51
   5   7  -3   54.29    1.41
  -5   7   3   54.70    1.63
  -5   7   3   53.36    1.25
   5   9   3    2.98    0.48
  -5   9  -3    2.62    0.53
  -5   9  -3    1.58    0.48
  -5   9  -3    2.30    0.30
   5   9  -3    3.20    0.45
  -5   9   3    2.33    0.51
  -5   9   3    2.99    0.35
  -5   9   3    2.46    0.47
  -5  11  -3    2.14    0.32
  -5  11  -3    2.05    0.57
   5  11   3    1.70    0.47
  -5  11   3    1.62    0.50
  -5  11   3    2.14    0.56
  -5  11   3    1.59    0.32
   6   0  -3   -0.04    0.10
   6   0  -3    0.02    0.08
   6   0  -3    0.02    0.07
  -6   0   3    0.11    0.11
  -6   0   3    0.10    0.22
  -6   0  -3   -0.10    0.15
  -6   0  -3    0.02    0.09
   6   0   3   -0.14    0.14
  -6   0   3    0.04    0.16
  -6   0  -3    0.07    0.13
  -6   2  -3   95.66    2.26
  -6   2  -3   99.72    1.73
  -6   2  -3   97.87    1.92
   6  -2  -3   97.94    1.82
   6   2   3   95.83    1.85
   6   2   3   98.55    1.73
  -6   2  -3  101.68    1.77
  -6  -2   3   97.36    2.04
  -6   2   3   98.43    1.93
  -6   2   3   97.84    2.23
   6   2  -3   98.86    1.67
   6   2  -3   97.91    1.72
  -6   2   3   99.04    1.80
  -6  -2  -3   96.16    1.86
  -6  -2  -3  100.56    1.76
  -6   2   3  102.80    2.00
   6   2  -3   98.53    1.69
  -6   4  -3   28.48    0.80
   6   4   3   28.95    0.58
  -6   4  -3   28.38    1.08
   6   4   3   29.11    0.67
  -6   4   3   29.67    0.71
  -6   4   3   28.75    0.67
  -6   4   3   29.26    1.08
  -6   4   3   28.51    0.82
   6   4  -3   27.67    0.60
  -6   4   3   30.67    0.89
   6   6   3    0.73    0.27
  -6   6  -3    0.76    0.23
  -6   6  -3    0.46    0.36
  -6   6  -3    0.49    0.33
  -6   6   3    0.47    0.35
  -6   6   3    0.82    0.24
  -6   6   3    0.96    0.30
  -6   8  -3    4.84    0.62
  -6   8  -3    4.51    0.39
   6   8   3    4.96    0.54
  -6   8  -3    5.56    0.66
  -6   8   3    3.96    0.40
  -6   8   3    4.56    0.63
  -6   8   3    4.32    0.55
  -6  10  -3   11.50    0.56
  -6  10  -3   10.19    0.87
  -6  10  -3   11.25    0.91
   6  10   3   12.17    0.80
  -6  10   3   10.24    0.78
  -6  10   3   11.54    0.96
  -6  10   3   11.65    0.61
  -7   1  -3   38.74    1.29
  -7   1  -3   39.21    0.82
  -7  -1   3   40.12    1.16
  -7   1  -3   40.04    1.02
   7  -1  -3   39.07    0.88
  -7   1  -3   40.69    0.90
   7   1   3   40.63    0.95
  -7   1   3   40.96    1.24
  -7   1   3   40.23    0.87
   7   1  -3   40.99    0.78
   7   1  -3   39.39    0.81
  -7   1   3   41.95    1.02
  -7  -1  -3   40.51    1.01
  -7  -1  -3   39.95    0.83
  -7   3  -3   23.47    0.49
  -7   3  -3   23.27    0.51
  -7  -3   3   23.41    0.75
   7   3   3   23.67    0.52
  -7   3  -3   23.79    0.74
  -7   3  -3   23.35    1.01
   7   3   3   23.87    0.64
  -7   3   3   21.90    0.97
  -7   3   3   23.41    0.60
  -7   3   3   22.34    0.74
  -7   3   3   23.92    0.71
  -7   5  -3   26.79    0.82
   7   5   3   26.25    0.53
  -7   5  -3   26.94    1.14
  -7   5   3   26.10    0.61
  -7   5   3   27.23    0.84
  -7   5   3   26.74    1.12
  -7   5   3   27.95    0.92
  -7   5   3   26.87    0.65
  -7   5   3   26.11    0.63
  -7   7  -3   40.34    1.09
  -7   7  -3   40.53    1.49
   7   7   3   42.76    1.27
  -7   7   3   40.96    1.32
  -7   7   3   41.74    1.51
  -7   7   3   37.78    1.11
  -7   9  -3    8.07    0.82
  -7   9  -3    7.23    0.83
   7   9   3    7.41    0.64
  -7   9  -3    7.85    0.50
  -7   9   3    7.20    0.71
  -7   9   3    5.88    0.53
  -7   9   3    6.97    0.83
  -8   0  -3   -0.07    0.18
  -8   0   3    0.02    0.27
  -8   0  -3    0.17    0.12
   8   0  -3   -0.07    0.13
  -8   2  -3   40.28    0.87
  -8  -2   3   40.99    1.16
   8   2   3   38.75    0.95
  -8   2  -3   39.22    0.81
  -8   2  -3   38.21    1.36
  -8   2  -3   39.63    1.06
  -8   2   3   38.60    0.88
  -8   2   3   38.66    1.31
   8   2  -3   39.02    0.74
  -8   2   3   36.65    1.03
   8   2  -3   38.58    0.76
   8   4   3   23.67    0.61
   8   4   3   23.12    0.51
  -8   4  -3   23.68    1.10
  -8   4  -3   22.45    0.79
  -8   4   3   22.41    0.61
  -8   4   3   23.77    0.68
  -8   4   3   22.55    0.80
  -8   4   3   23.16    1.07
  -8   6  -3    1.63    0.32
  -8   6  -3    2.57    0.55
  -8   6   3    2.03    0.38
  -8   6   3    1.30    0.33
  -8   6   3    1.68    0.49
  -8   8  -3    3.34    0.41
  -8   8  -3    3.49    0.66
  -8   8   3    3.44    0.45
  -8   8   3    3.64    0.53
  -8   8   3    2.30    0.60
   9  -1  -3   32.98    0.81
  -9   1  -3   33.63    0.76
  -9  -1   3   32.97    1.14
   9   1   3   32.04    0.89
  -9   1  -3   33.34    1.00
  -9   1  -3   33.30    1.28
   9   1  -3   32.54    0.74
  -9   1   3   32.41    1.22
   9   1  -3   33.59    0.69
  -9   3  -3    2.84    0.55
  -9   3  -3    2.43    0.35
  -9   3  -3    2.58    0.21
   9   3   3    2.54    0.28
  -9   3  -3    2.77    0.20
  -9   3   3    2.53    0.36
  -9   3   3    2.41    0.25
  -9   3   3    2.91    0.53
  -9   5  -3   13.23    0.65
   9   5   3   14.09    0.33
  -9   5  -3   15.10    1.01
  -9   5   3   14.16    0.46
  -9   5   3   13.25    0.67
  -9   5   3   14.26    0.50
  -9   5   3   11.91    0.90
  -9   7  -3   15.45    1.04
  -9   7  -3   16.58    0.75
  -9   7   3   16.83    1.09
  -9   7   3   16.61    0.80
  10   0  -3   -0.07    0.15
 -10   0  -3   -0.15    0.13
 -10   0   3   -0.14    0.33
 -10   2  -3   11.97    0.88
  10   2   3   10.16    0.50
 -10  -2   3   10.39    0.72
 -10   2  -3   10.32    0.39
  10   2  -3   10.16    0.32
  10   2  -3   10.40    0.29
 -10   2   3   11.24    0.82
 -10   4  -3   20.88    1.19
  10   4   3   21.70    0.50
  10   4   3   22.23    0.59
 -10   4  -3   21.52    0.86
 -10   4   3   19.61    1.11
 -10   4   3   22.62    0.88
 -10   4   3   20.72    0.62
 -10   6  -3    5.41    0.79
 -10   6  -3    3.78    0.48
 -10   6   3    3.77    0.66
 -10   6   3    3.90    0.51
 -11   1  -3   29.15    0.73
 -11  -1   3   28.38    1.21
  11   1  -3   28.60    0.70
 -11   1   3   28.68    1.27
 -11   3  -3    9.55    0.34
 -11   3  -3   10.76    1.02
 -11   3  -3    9.89    0.66
  11   3   3    9.90    0.47
 -11   3  -3    9.58    0.38
 -11   3   3    9.28    0.93
 -11   3   3    9.50    0.45
 -11   5  -3    8.55    0.96
 -11   5   3    8.79    0.66
 -11   5   3    9.60    0.41
 -11   5   3    8.42    0.92
 -11   5   3   10.40    0.45
 -12   0   3   -0.21    0.38
  12   0  -3    0.21    0.19
  12   2   3    4.55    0.40
 -12   2  -3    4.79    0.32
 -12   2   3    5.26    0.76
  12   2  -3    4.98    0.21
  12   2  -3    4.79    0.23
  12   4   3   14.73    0.40
 -12   4  -3   16.35    1.12
  12   4   3   14.54    0.45
 -12   4  -3   15.50    0.82
 -12   4   3   14.50    1.08
 -12   4   3   14.31    0.55
   0   0  -4   48.77    0.91
   0   0  -4   48.97    0.86
   0   0   4   49.01    0.91
   0   0  -4   48.23    0.89
   0   2  -4    2.44    0.17
   0  -2  -4    2.62    0.16
   0   2   4    2.08    0.15
   0  -2  -4    2.44    0.14
   0   2   4    1.87    0.16
   0   2   4    1.99    0.16
   0   4   4   15.61    0.38
   0   4  -4   15.41    0.36
   0   4  -4   15.45    0.34
   0   4   4   14.97    0.42
   0   6   4   72.23    1.82
   0   6  -4   72.86    1.85
   0   8   4   67.41    1.65
   0   8  -4   64.72    1.84
   0   8   4   63.18    1.82
   0  10   4    5.45    0.65
   0  10  -4    4.04    0.63
   0  10   4    4.54    0.31
  -1   1  -4   22.07    0.52
   1   1   4   22.17    0.52
  -1   1  -4   21.85    0.42
   1  -1  -4   22.09    0.46
   1  -1  -4   23.10    0.49
   1  -1  -4   22.24    0.49
  -1   1  -4   22.79    0.43
  -1   1   4   22.77    0.52
  -1  -1  -4   22.28    0.51
  -1   1   4   22.44    0.52
   1   1  -4   22.42    0.41
   1   1  -4   23.13    0.48
  -1  -1  -4   22.56    0.51
  -1  -1  -4   22.56    0.45
   1   1  -4   23.03    0.42
   1   3   4   40.26    0.79
   1  -3  -4   41.08    0.78
   1   3   4   42.63    0.85
  -1   3  -4   41.37    0.81
  -1   3   4   40.57    0.83
  -1   3   4   42.13    0.82
  -1   3   4   41.90    0.85
  -1  -3  -4   41.23    0.80
   1   3  -4   40.64    0.76
  -1   5  -4   11.31    0.26
  -1   5  -4   11.16    0.30
   1   5   4   12.30    0.29
   1   5   4   11.34    0.30
  -1   5  -4   10.64    0.58
  -1   5   4   11.43    0.31
   1   5  -4   10.66    0.57
  -1   5   4   11.25    0.31
   1   5  -4   11.12    0.27
  -1   5   4   11.70    0.38
   1   5  -4   11.19    0.28
  -1   7  -4    3.32    0.47
   1   7   4    2.91    0.40
  -1   7   4    2.78    0.41
   1   7  -4    3.27    0.45
  -1   7   4    3.03    0.40
  -1   7   4    3.06    0.24
   1   9   4    7.70    0.59
   1   9   4    7.14    0.62
  -1   9  -4    7.04    0.70
  -1   9   4    8.18    0.67
   1   9  -4    6.31    0.65
  -1   9   4    6.90    0.36
  -1   9   4    6.71    0.60
  -1  11  -4   45.03    1.69
   1  11   4   46.11    1.07
   1  11   4   42.53    1.64
  -1  11   4   45.99    1.11
   1  11  -4   46.54    1.67
   2   0  -4   28.92    0.58
   2   0  -4   27.54    0.54
  -2   0  -4   26.82    0.63
  -2   0  -4   27.83    0.59
  -2   0   4   29.49    0.63
  -2   0  -4   27.86    0.54
   2   0  -4   28.51    0.56
   2  -2  -4   30.91    0.62
   2   2   4   29.81    0.69
  -2   2  -4   31.33    0.69
   2   2   4   30.86    0.61
   2  -2  -4   31.55    0.63
  -2   2   4   31.28    0.65
  -2  -2  -4   31.65    0.61
  -2   2   4   30.72    0.70
  -2   2   4   31.74    0.67
   2   2  -4   30.77    0.60
  -2  -2  -4   31.52    0.66
   2   4   4    1.71    0.13
   2  -4  -4    1.73    0.13
   2   4   4    1.77    0.18
  -2   4  -4    1.64    0.17
   2   4  -4    1.71    0.13
  -2   4   4    1.55    0.16
   2   4  -4    1.78    0.15
  -2   4   4    1.91    0.19
  -2   4   4    1.62    0.16
  -2   6  -4   42.14    0.80
  -2   6  -4   40.54    1.29
   2   6  -4   41.16    0.76
   2   6  -4   40.91    0.72
  -2   6   4   39.41    1.18
   2   6  -4   39.95    1.20
  -2   6   4   38.74    1.20
  -2   6   4   39.71    0.90
  -2   8  -4   42.48    1.47
   2   8   4   44.44    1.42
  -2   8  -4   47.18    0.87
  -2   8   4   41.87    1.40
  -2   8   4   43.29    1.02
   2   8  -4   44.90    1.40
  -2   8   4   44.19    1.37
  -2  10  -4    6.05    0.29
  -2  10  -4    4.80    0.67
   2  10   4    5.04    0.63
  -2  10   4    5.43    0.38
  -2  10   4    5.42    0.65
   2  10  -4    5.08    0.64
  -2  10   4    5.86    0.65
   3   1   4    6.94    0.32
  -3   1  -4    6.73    0.19
  -3   1  -4    6.97    0.32
   3  -1  -4    6.85    0.24
   3  -1  -4    6.49    0.23
   3  -1  -4    6.68    0.23
  -3   1  -4    6.62    0.24
  -3  -1  -4    6.76    0.21
  -3  -1  -4    6.58    0.29
  -3  -1  -4    6.72    0.30
  -3   1   4    7.02    0.26
  -3   1   4    6.53    0.32
   3   1  -4    6.76    0.18
   3   1  -4    6.83    0.23
   3   1  -4    6.78    0.17
   3   3   4   44.05    0.93
   3  -3  -4   44.40    0.85
  -3   3  -4   44.05    0.93
   3  -3  -4   46.25    0.90
   3   3   4   45.04    0.84
  -3  -3  -4   44.61    0.89
  -3   3   4   44.78    0.91
  -3   3   4   45.61    0.92
  -3   3   4   44.11    0.96
   3   3  -4   44.47    0.83
  -3   5  -4   38.45    0.82
   3   5   4   37.85    0.74
   3   5   4   37.83    0.71
  -3   5   4   36.65    1.14
   3   5  -4   38.63    0.70
  -3   5   4   37.89    0.77
  -3   5   4   38.06    1.11
  -3   5   4   37.39    0.88
  -3   5   4   36.61    0.76
  -3   7  -4    6.94    0.60
   3   7   4    7.32    0.55
  -3   7  -4    7.70    0.33
  -3   7   4    6.44    0.54
  -3   7   4    7.92    0.62
  -3   7   4    6.94    0.38
   3   7  -4    7.29    0.21
   3   7  -4    8.18    0.57
  -3   9  -4    5.36    0.65
  -3   9  -4    6.17    0.32
   3   9   4    5.20    0.60
  -3   9   4    5.58    0.38
  -3   9   4    4.33    0.56
  -3   9   4    6.27    0.66
   3   9  -4    5.80    0.60
   3   9  -4    5.15    0.17
  -3  11  -4   19.54    0.57
  -3  11   4   18.25    0.70
  -3  11   4   17.07    1.04
   3  11  -4   20.31    1.05
  -3  11   4   17.80    1.04
  -4   0  -4  135.08    2.41
   4   0  -4  137.82    2.36
  -4   0   4  134.26    2.69
   4   0  -4  136.88    2.33
  -4   0  -4  136.53    2.36
  -4   0   4  141.79    2.45
   4   0   4  140.39    2.48
   4   0  -4  138.83    2.36
  -4   0  -4  139.38    2.47
  -4  -2   4   61.78    1.32
  -4   2  -4   59.12    1.03
  -4   2  -4   57.29    1.22
   4   2   4   58.91    1.09
  -4   2  -4   63.98    1.05
   4   2   4   57.14    1.20
   4  -2  -4   59.19    1.14
   4  -2  -4   59.83    1.10
  -4  -2  -4   58.77    1.18
  -4   2   4   59.72    1.23
   4   2  -4   58.35    1.08
  -4  -2  -4   61.40    1.10
  -4   2   4   59.13    1.46
  -4   2   4   60.02    1.18
  -4   2   4   59.72    1.16
   4   4   4    3.61    0.18
   4   4   4    4.11    0.30
  -4   4  -4    4.34    0.32
  -4  -4   4    3.79    0.28
  -4   4   4    4.31    0.28
   4   4  -4    3.81    0.18
  -4   4   4    3.95    0.44
  -4   4   4    4.59    0.33
  -4   4   4    3.45    0.26
  -4   4   4    4.66    0.39
  -4   6  -4    4.76    0.33
  -4   6   4    4.68    0.48
  -4   6   4    4.61    0.33
   4   6  -4    4.60    0.44
   4   6  -4    5.23    0.19
  -4   6   4    4.88    0.54
   4   8   4   17.71    0.86
  -4   8  -4   20.37    0.59
  -4   8  -4   18.55    0.97
  -4   8   4   18.10    0.65
   4   8  -4   19.37    0.85
  -4   8   4   18.72    0.94
   4   8  -4   19.59    0.41
  -4   8   4   18.63    0.89
   4  10   4   14.61    0.89
  -4  10  -4   13.27    0.92
  -4  10  -4   14.74    0.52
  -4  10   4   12.31    0.84
  -4  10   4   13.37    0.61
   4  10  -4   13.77    0.84
  -4  10   4   15.32    0.96
   5  -1  -4    0.88    0.12
  -5  -1   4    0.73    0.17
   5  -1  -4    0.77    0.11
   5  -1  -4    0.67    0.12
  -5   1  -4    0.91    0.14
  -5   1  -4    1.26    0.22
  -5   1  -4    0.82    0.11
  -5  -1   4    0.99    0.24
   5   1   4    1.04    0.20
   5   1  -4    1.05    0.12
   5   1  -4    0.77    0.10
  -5  -1  -4    0.95    0.16
  -5  -1  -4    0.90    0.19
  -5  -1  -4    0.85    0.11
   5   1  -4    0.89    0.10
  -5   1   4    0.89    0.27
  -5   1   4    1.19    0.20
  -5   1   4    1.08    0.16
  -5  -3   4   26.42    0.75
  -5   3  -4   25.73    0.73
   5   3   4   25.87    0.68
   5  -3  -4   25.71    0.57
   5   3   4   25.93    0.56
   5  -3  -4   27.60    0.65
  -5  -3  -4   26.20    0.65
  -5   3   4   26.72    0.78
   5   3  -4   26.88    0.57
  -5   3   4   26.71    0.74
  -5   3   4   26.58    0.97
  -5   3   4   26.24    0.64
  -5   3   4   26.76    0.68
   5   5   4   71.38    1.33
  -5   5  -4   74.03    1.49
   5   5   4   72.40    1.28
  -5   5   4   71.60    1.76
  -5   5   4   74.11    1.39
  -5   5   4   72.72    1.54
   5   5  -4   71.66    1.29
  -5   5   4   72.55    1.35
  -5   5   4   70.14    1.87
  -5   7  -4    9.10    0.45
   5   7   4    9.05    0.60
  -5   7   4    8.67    0.48
   5   7  -4    8.77    0.57
   5   7  -4    8.75    0.27
  -5   7   4    8.72    0.62
  -5   7   4    8.69    0.71
   5   9   4    5.53    0.61
  -5   9  -4    6.22    0.71
  -5   9  -4    5.09    0.39
  -5   9   4    5.23    0.69
  -5   9   4    4.29    0.43
  -5   9   4    4.56    0.58
   5   9  -4    5.81    0.59
  -6   0  -4  106.29    2.06
  -6   0   4  107.16    2.03
  -6   0   4  109.69    2.02
   6   0   4  103.63    2.03
  -6   0  -4  105.55    1.89
   6   0  -4  105.47    1.90
   6   0  -4  106.55    1.88
  -6   0  -4  106.48    1.97
  -6   0   4  105.36    2.30
   6   0  -4  107.29    1.87
   6   2   4   29.34    0.77
   6  -2  -4   30.04    0.65
  -6   2  -4   30.50    0.65
  -6   2  -4   30.27    0.84
   6  -2  -4   29.15    0.70
  -6   2  -4   29.92    0.61
  -6  -2   4   31.86    0.93
  -6   2   4   31.74    0.80
   6   2  -4   30.58    0.56
   6   2  -4   30.25    0.55
  -6   2   4   28.62    1.03
   6   2  -4   30.17    0.65
  -6   2   4   29.61    0.82
  -6  -2  -4   30.67    0.78
  -6  -2  -4   30.35    0.65
  -6   2   4   29.71    0.71
  -6   4  -4    1.89    0.28
   6   4   4    2.41    0.17
   6   4   4    1.96    0.23
  -6   4   4    1.36    0.26
  -6   4   4    1.85    0.31
  -6   4   4    2.25    0.22
  -6   4   4    1.90    0.23
  -6   4   4    2.18    0.41
   6   4  -4    1.88    0.16
  -6   6  -4    4.29    0.38
  -6   6  -4    5.03    0.61
  -6   6   4    4.37    0.40
  -6   6   4    3.81    0.56
   6   6  -4    4.28    0.21
  -6   6   4    4.78    0.50
   6   8   4   13.95    0.76
  -6   8  -4   12.39    0.57
  -6   8   4   13.93    0.64
  -6   8   4   12.75    0.92
  -6   8   4   13.57    0.77
   6  10   4   13.63    0.85
  -6  10  -4   13.71    0.61
  -6  10   4   14.34    0.69
  -6  10   4   13.65    0.90
  -6  10   4   13.12    0.96
  -7   1  -4    0.41    0.16
   7   1   4    0.86    0.21
  -7   1  -4    0.77    0.13
  -7   1  -4    0.61    0.23
  -7  -1   4    0.86    0.30
   7  -1  -4    0.77    0.15
  -7   1   4    1.00    0.33
  -7   1   4    1.17    0.25
   7   1  -4    0.76    0.11
  -7  -1  -4    0.58    0.21
   7   1  -4    0.60    0.12
   7   1  -4    0.61    0.11
  -7  -1  -4    0.68    0.13
  -7  -3   4   18.99    0.73
   7   3   4   18.45    0.59
  -7   3  -4   18.20    0.67
  -7   3   4   18.02    0.53
   7   3  -4   18.19    0.47
  -7   3   4   17.81    0.68
  -7   3   4   18.46    0.91
  -7   3   4   18.53    0.63
  -7   5  -4   50.63    1.26
  -7   5  -4   50.76    1.64
   7   5   4   51.86    0.97
   7   5   4   50.99    1.02
  -7   5   4   53.59    1.40
  -7   5   4   53.84    1.11
  -7   5   4   51.04    1.07
  -7   5   4   51.97    1.30
  -7   5   4   51.50    1.65
  -7   5   4   51.59    1.06
  -7   7  -4    6.67    0.47
   7   7   4    5.86    0.57
  -7   7  -4    7.66    0.79
  -7   7   4    6.46    0.57
  -7   7   4    5.28    0.69
  -7   7   4    6.88    0.51
  -7   9  -4    6.01    0.48
   7   9   4    5.32    0.62
  -7   9   4    5.70    0.76
  -7   9   4    6.95    0.71
  -7   9   4    6.88    0.55
   8   0  -4   32.60    0.73
  -8   0   4   30.54    1.10
  -8   0  -4   32.36    0.93
  -8   0  -4   31.32    0.72
  -8   2  -4   15.13    0.45
  -8   2  -4   14.38    0.40
  -8   2  -4   13.25    0.62
   8   2   4   14.88    0.58
  -8  -2   4   14.29    0.74
  -8   2   4   13.68    0.85
  -8   2   4   14.58    0.49
   8   2  -4   14.19    0.34
  -8   2   4   14.37    0.62
   8   2  -4   14.79    0.33
  -8   4  -4    9.42    0.78
   8   4   4    9.07    0.41
   8   4   4    9.17    0.30
  -8   4  -4    8.31    0.53
  -8   4   4    9.34    0.76
  -8   4   4    8.93    0.53
  -8   4   4    8.76    0.40
  -8   6  -4   12.12    0.90
   8   6   4   13.18    0.68
  -8   6  -4   12.23    0.62
  -8   6   4   11.86    0.35
  -8   6   4   12.18    0.66
  -8   6   4   11.48    0.87
  -8   8  -4   17.50    0.74
  -8   8  -4   17.82    1.12
  -8   8   4   17.84    0.80
  -8   8   4   19.42    1.13
  -9   1  -4    1.34    0.32
  -9   1  -4    1.38    0.19
   9  -1  -4    1.60    0.22
  -9  -1   4    1.76    0.41
  -9   1   4    1.46    0.42
   9   1  -4    1.69    0.15
   9   1  -4    1.73    0.18
  -9   3  -4   10.99    0.62
  -9   3  -4   10.75    0.31
   9   3   4   10.95    0.51
  -9   3  -4   11.01    0.34
  -9   3   4   10.76    0.45
  -9   3   4   11.58    0.62
  -9   3   4    9.80    0.80
  -9   5  -4    9.90    0.93
   9   5   4    9.97    0.30
   9   5   4   10.08    0.35
  -9   5   4   10.54    0.43
  -9   5   4   11.29    0.64
  -9   5   4   10.50    0.87
  -9   5   4   10.53    0.47
  -9   7  -4    1.04    0.34
  -9   7  -4    2.22    0.59
  -9   7   4    1.52    0.57
  -9   7   4    1.89    0.39
 -10   0   4    4.22    0.60
 -10   0  -4    3.70    0.28
  10   0  -4    3.51    0.27
 -10   2  -4    3.94    0.26
 -10  -2   4    4.39    0.56
 -10   2  -4    3.94    0.32
  10   2   4    4.31    0.39
 -10   2  -4    3.84    0.44
  10   2  -4    3.89    0.18
  10   2  -4    3.96    0.17
 -10   2   4    4.34    0.66
 -10   4  -4    0.54    0.31
  10   4   4    0.60    0.22
 -10   4   4    0.28    0.30
 -10   4   4    0.45    0.48
 -10   4   4    0.18    0.21
 -10   6   4    9.59    0.68
 -10   6   4    8.78    0.96
 -11  -1   4    3.73    0.59
 -11   1  -4    3.52    0.29
  11  -1  -4    3.71    0.30
 -11   1   4    3.50    0.60
  11   1  -4    3.08    0.23
  11   3   4    8.03    0.47
 -11   3  -4    7.47    0.27
 -11   3  -4    7.51    0.64
 -11   3   4    8.39    0.89
 -11   3   4    7.87    0.43
 -11   5  -4    2.66    0.46
 -11   5   4    3.08    0.30
 -11   5   4    2.29    0.63
 -12   0   4   11.09    0.98
  12   0  -4   11.01    0.43
 -12   0  -4   11.55    0.48
  12   2   4    9.08    0.55
 -12   2  -4    9.07    0.38
 -12   2   4    8.78    0.93
   0   0  -5    0.28    0.10
   0   0  -5    0.16    0.09
   0   0   5    0.26    0.09
   0   2  -5   59.74    1.13
   0  -2  -5   60.93    1.13
   0   2   5   60.48    1.16
   0   2   5   59.79    1.18
   0  -2  -5   64.01    1.11
   0   4  -5  133.05    2.26
   0   4  -5  136.71    2.24
   0   4   5  132.54    2.36
   0   4   5  135.37    2.32
   0  -4  -5  130.83    2.26
   0   4   5  128.50    2.34
   0   6   5   44.71    0.99
   0   6  -5   47.32    0.84
   0   6  -5   46.82    0.87
   0   8   5   11.86    0.69
   0   8  -5   12.43    0.77
   0   8   5   10.88    0.44
   0   8   5   10.77    0.71
   0  10  -5    2.54    0.54
   0  10   5    1.72    0.46
   0  10   5    2.37    0.29
   0  10   5    2.37    0.46
   1   1   5  278.77    4.59
  -1   1  -5  278.11    4.60
   1  -1  -5  284.68    4.68
   1   1   5  270.49    4.71
  -1   1  -5  283.51    4.59
  -1   1  -5  274.29    4.60
   1  -1  -5  275.92    4.57
   1  -1  -5  275.28    4.63
   1   1  -5  281.12    4.59
   1   1  -5  278.33    4.56
   1   1  -5  279.42    4.58
  -1  -1  -5  276.47    4.59
  -1  -1  -5  270.84    4.62
  -1   1   5  280.82    4.72
  -1  -1  -5  288.58    4.70
  -1   1   5  275.02    4.61
   1   3   5   55.37    1.15
   1  -3  -5   59.37    1.09
   1   3   5   59.62    1.09
  -1   3  -5   57.72    1.11
   1  -3  -5   57.86    1.08
  -1  -3  -5   60.21    1.08
  -1   3   5   58.29    1.11
  -1  -3  -5   55.53    1.09
   1   3  -5   57.87    1.06
  -1   3   5   57.18    1.14
  -1   3   5   58.82    1.15
   1   5   5    7.35    0.32
  -1   5  -5    8.09    0.31
   1   5   5    8.03    0.28
   1   5  -5    8.28    0.26
  -1   5   5    7.99    0.36
  -1   5   5    7.41    0.30
   1   5  -5    8.65    0.28
  -1   5   5    7.43    0.32
  -1   7  -5   10.35    0.32
   1   7   5    8.98    0.60
  -1   7   5   10.70    0.66
   1   7  -5   10.05    0.66
  -1   7   5   10.44    0.66
   1   7  -5    9.89    0.27
  -1   7   5   10.38    0.43
   1   9   5    5.50    0.64
  -1   9  -5    7.63    0.27
  -1   9  -5    8.17    0.71
   1   9   5    7.42    0.64
  -1   9   5    7.21    0.40
  -1   9   5    6.47    0.67
  -1   9   5    8.35    0.71
   1   9  -5    7.60    0.73
   1  11   5    0.48    0.21
   1  11   5    1.44    0.50
  -1  11  -5    0.83    0.47
  -1  11   5    0.21    0.21
  -1  11   5    0.66    0.42
   1  11  -5    1.01    0.47
  -2   0   5   -0.07    0.10
   2   0  -5    0.03    0.06
  -2   0  -5   -0.03    0.11
   2   0  -5    0.04    0.08
  -2   0  -5    0.04    0.10
  -2   0  -5   -0.04    0.06
   2   0  -5   -0.04    0.08
   2  -2  -5   43.85    0.84
   2  -2  -5   43.49    0.83
  -2   2  -5   42.74    0.91
   2   2   5   41.91    0.82
   2   2   5   41.57    0.91
  -2  -2  -5   42.43    0.81
   2   2  -5   42.13    0.82
  -2   2   5   43.25    0.92
  -2   2   5   42.43    0.90
  -2  -2  -5   43.88    0.88
   2   4   5   73.22    1.34
  -2   4  -5   72.94    1.38
   2  -4  -5   73.58    1.32
   2   4   5   72.24    1.42
  -2   4   5   72.63    1.44
   2   4  -5   73.47    1.29
  -2  -4  -5   74.85    1.35
  -2   4   5   72.30    1.40
  -2   4   5   75.14    1.39
  -2   6  -5   20.50    0.53
  -2   6   5   20.58    0.45
  -2   6   5   19.30    0.83
  -2   6   5   21.13    0.62
   2   6  -5   20.11    0.44
  -2   6   5   20.47    0.84
  -2   8  -5    5.29    0.61
   2   8   5    4.75    0.56
  -2   8  -5    5.44    0.28
   2   8  -5    4.71    0.56
  -2   8   5    5.26    0.57
   2   8  -5    5.11    0.19
  -2   8   5    5.06    0.57
  -2   8   5    4.78    0.35
  -2  10  -5    8.93    0.79
   2  10   5    8.54    0.77
  -2  10   5    8.81    0.48
  -2  10   5    8.06    0.72
  -2  10   5    8.93    0.79
   2  10  -5    7.56    0.75
  -3   1  -5   50.10    1.05
  -3   1  -5   50.92    0.93
   3  -1  -5   50.37    0.96
  -3   1  -5   48.65    0.89
   3  -1  -5   48.84    0.93
   3   1   5   48.53    1.04
   3  -1  -5   49.55    0.95
   3   1  -5   50.43    0.88
  -3  -1  -5   52.13    1.04
  -3   1   5   48.72    1.04
   3   1  -5   49.07    0.87
  -3  -1  -5   49.14    0.92
  -3  -1  -5   50.52    1.02
  -3   1   5   49.13    1.00
  -3  -1  -5   50.61    1.00
   3   1  -5   47.85    0.94
  -3   3  -5    0.00    0.14
   3  -3  -5    0.20    0.10
   3  -3  -5    0.13    0.09
   3   3   5    0.26    0.09
   3   3   5    0.23    0.15
  -3   3   5   -0.16    0.11
  -3   3   5    0.19    0.14
  -3   3   5    0.05    0.11
  -3   3   5    0.09    0.14
  -3  -3  -5    0.11    0.11
  -3  -3  -5    0.23    0.09
   3   3  -5    0.19    0.09
   3   5   5   23.91    0.52
   3   5   5   22.73    0.58
  -3   5  -5   22.50    0.62
  -3   5   5   23.35    0.85
  -3   5   5   23.29    0.59
  -3   5   5   24.06    0.58
   3   5  -5   23.53    0.50
  -3   5   5   23.30    0.68
  -3   5   5   22.97    0.91
  -3   7   5   43.57    1.37
  -3   7   5   40.23    1.32
  -3   7   5   40.88    1.03
   3   7  -5   42.31    0.78
   3   9   5   17.30    0.95
  -3   9  -5   18.95    0.56
  -3   9  -5   17.51    1.00
  -3   9   5   19.72    0.70
  -3   9   5   19.68    1.00
  -3   9   5   17.51    0.94
   3   9  -5   19.67    0.41
   3   9  -5   17.62    0.92
  -3  11  -5    1.62    0.24
  -3  11  -5    1.74    0.55
   3  11   5    1.78    0.50
  -3  11   5    1.85    0.34
  -3  11   5    2.06    0.55
   3  11  -5    2.35    0.54
  -3  11   5    1.06    0.47
  -4   0  -5    0.14    0.13
  -4   0  -5   -0.01    0.08
   4   0  -5    0.00    0.08
   4   0  -5   -0.06    0.08
  -4   0  -5    0.26    0.15
   4   0  -5    0.01    0.08
  -4   0   5    0.18    0.19
   4   0   5    0.03    0.14
  -4   0  -5    0.08    0.11
  -4   0   5   -0.03    0.14
   4  -2  -5   46.40    0.90
   4   2   5   45.29    1.02
  -4   2  -5   46.18    0.80
  -4  -2   5   45.08    1.11
   4  -2  -5   47.24    0.92
  -4   2  -5   44.99    1.03
  -4   2   5   45.40    1.04
  -4   2   5   45.78    1.26
  -4  -2  -5   45.68    0.98
  -4   2   5   45.82    0.97
  -4  -2  -5   46.75    0.89
   4   2  -5   46.09    0.89
   4   4   5   28.07    0.60
  -4  -4   5   28.32    0.75
   4   4   5   27.63    0.70
  -4   4  -5   27.12    0.73
  -4   4   5   27.78    0.77
  -4   4   5   27.43    0.69
  -4   4   5   26.43    0.66
  -4   4   5   25.93    0.99
   4   4  -5   28.08    0.59
  -4   4   5   26.78    0.88
  -4   6  -5    4.92    0.35
   4   6  -5    4.47    0.21
  -4   6   5    5.08    0.57
  -4   6   5    5.10    0.37
  -4   6   5    5.18    0.26
  -4   6   5    5.06    0.25
  -4   6   5    4.07    0.46
  -4   8  -5    6.42    0.37
   4   8   5    5.82    0.61
  -4   8   5    5.65    0.64
  -4   8   5    5.20    0.58
   4   8  -5    6.25    0.22
  -4   8   5    6.13    0.43
  -4  10  -5   23.78    0.69
   4  10   5   22.91    1.13
  -4  10   5   22.14    1.11
  -4  10   5   22.41    1.17
  -4  10   5   22.75    0.82
   4  10  -5   23.19    0.49
  -5   1  -5    6.07    0.29
  -5  -1   5    5.82    0.48
   5  -1  -5    5.75    0.25
   5   1   5    4.68    0.39
  -5   1  -5    5.67    0.37
   5  -1  -5    6.16    0.26
   5  -1  -5    5.92    0.25
  -5   1  -5    7.16    0.27
  -5   1  -5    5.70    0.22
   5   1  -5    5.80    0.19
  -5  -1  -5    6.16    0.24
  -5  -1  -5    6.31    0.36
   5   1  -5    5.89    0.20
   5   1  -5    5.54    0.25
  -5   1   5    5.14    0.49
  -5   1   5    5.38    0.35
  -5   1   5    5.24    0.29
  -5  -3   5    5.93    0.42
   5   3   5    5.07    0.38
  -5   3  -5    6.10    0.38
   5  -3  -5    5.88    0.26
   5   3  -5    6.41    0.25
  -5   3   5    6.85    0.39
  -5  -3  -5    6.37    0.33
  -5   3   5    5.73    0.39
  -5   3   5    5.65    0.33
  -5   3   5    5.11    0.53
  -5   5  -5   37.49    0.93
   5   5   5   35.80    0.80
   5   5   5   36.60    0.73
  -5   5   5   34.74    1.25
   5   5  -5   35.51    0.74
  -5   5   5   35.85    0.97
  -5   5   5   34.53    0.80
  -5   5   5   36.49    1.12
  -5   5   5   36.82    0.84
  -5   7   5   55.08    1.63
  -5   7   5   55.31    1.37
  -5   7   5   56.86    1.73
   5   7  -5   57.59    1.06
   5   9   5   20.97    1.02
  -5   9  -5   20.50    0.68
  -5   9   5   19.49    0.78
   5   9  -5   19.87    0.46
  -5   9   5   18.82    1.07
  -5   9   5   19.63    1.00
  -6   0  -5   -0.07    0.10
   6   0  -5   -0.09    0.10
   6   0  -5    0.01    0.09
  -6   0  -5   -0.10    0.13
   6   0  -5   -0.10    0.09
  -6   0  -5    0.13    0.18
  -6   0   5    0.07    0.26
  -6  -2   5   39.51    1.11
  -6   2  -5   39.17    0.76
  -6   2  -5   40.27    0.79
   6  -2  -5   40.08    0.82
   6   2   5   38.96    0.96
   6  -2  -5   40.50    0.86
  -6   2  -5   38.49    1.01
  -6   2   5   39.87    1.00
  -6  -2  -5   39.99    0.82
  -6   2   5   38.39    0.88
  -6   2   5   39.41    1.27
  -6   2   5   39.18    1.02
  -6  -2  -5   40.01    0.96
   6   2  -5   40.02    0.82
  -6   4  -5   15.99    0.62
   6   4   5   16.35    0.42
   6   4   5   16.17    0.54
   6   4  -5   15.66    0.43
  -6   4   5   15.85    0.86
  -6   4   5   15.93    0.51
  -6   4   5   16.84    0.67
  -6   4   5   17.00    0.64
  -6   6  -5    5.44    0.42
  -6   6   5    5.90    0.43
  -6   6   5    6.67    0.54
  -6   6   5    6.05    0.67
  -6   6   5    5.78    0.28
   6   6  -5    5.24    0.24
  -6   6   5    5.64    0.31
  -6   8  -5    3.65    0.38
   6   8   5    4.06    0.52
  -6   8   5    3.84    0.54
  -6   8   5    3.00    0.60
   6   8  -5    3.57    0.20
  -6   8   5    3.47    0.42
  -7   1  -5   19.36    0.71
   7  -1  -5   18.88    0.51
  -7   1  -5   19.11    0.53
  -7  -1   5   19.42    0.84
   7  -1  -5   18.38    0.50
  -7   1  -5   18.02    0.47
  -7  -1  -5   18.41    0.49
  -7  -1  -5   20.06    0.68
  -7   1   5   18.62    0.89
   7   1  -5   19.15    0.44
   7   1  -5   18.84    0.43
   7   1  -5   18.58    0.50
  -7   3  -5    1.61    0.30
   7   3   5    2.27    0.28
  -7  -3   5    2.49    0.35
  -7   3   5    2.10    0.32
  -7   3   5    1.82    0.42
   7   3  -5    1.83    0.18
  -7   3   5    1.97    0.24
   7   5   5   14.04    0.38
   7   5   5   13.44    0.46
  -7   5  -5   14.38    0.63
  -7   5   5   14.00    0.89
  -7   5   5   14.16    0.48
  -7   5   5   14.16    0.52
   7   5  -5   13.82    0.41
  -7   5   5   14.24    0.65
  -7   5   5   14.86    0.68
   7   7   5   25.76    1.06
  -7   7  -5   26.33    0.86
  -7   7   5   26.81    0.93
  -7   7   5   25.06    1.23
  -7   7   5   25.67    1.03
   7   9   5    4.56    0.61
  -7   9   5    4.66    0.52
  -7   9   5    4.78    0.73
  -7   9   5    4.83    0.62
   8   0  -5   -0.07    0.11
  -8   0  -5    0.16    0.21
  -8   0   5    0.21    0.30
   8   0  -5    0.05    0.09
  -8   0  -5    0.04    0.12
  -8   2  -5   21.32    0.50
  -8  -2   5   20.65    0.86
  -8   2  -5   20.95    0.53
  -8   2  -5   21.88    0.79
  -8   2  -5   21.37    0.55
   8  -2  -5   21.98    0.59
   8   2   5   21.44    0.71
   8   2  -5   19.56    0.54
   8   2  -5   21.22    0.41
  -8   2   5   19.88    1.00
   8   4   5   19.99    0.63
  -8   4  -5   19.24    0.77
  -8   4   5   19.09    1.04
  -8   4   5   18.94    0.60
  -8   4   5   19.43    0.77
  -8   6   5    6.01    0.74
  -8   6   5    7.12    0.36
  -8   6   5    6.51    0.56
  -8   6   5    6.73    0.32
  -8   8  -5    0.43    0.31
  -8   8   5    0.79    0.52
  -8   8   5    0.86    0.34
   9  -1  -5   32.79    0.78
  -9   1  -5   33.25    1.03
  -9   1  -5   31.50    0.75
  -9  -1   5   34.82    1.23
   9   1  -5   31.36    0.69
   9   1  -5   33.11    0.68
  -9  -1  -5   33.80    0.78
  -9   1   5   34.22    1.28
   9   3   5    8.06    0.47
  -9   3  -5    8.36    0.55
  -9   3   5    8.13    0.81
  -9   3   5    8.09    0.42
   9   5   5    4.62    0.23
   9   5   5    4.78    0.31
  -9   5  -5    4.41    0.48
  -9   5   5    4.60    0.35
  -9   5   5    3.60    0.48
  -9   5   5    4.55    0.34
  -9   5   5    4.76    0.71
  -9   7  -5    4.78    0.51
  -9   7   5    5.95    0.60
  -9   7   5    5.88    0.80
 -10   0   5    0.27    0.39
 -10   0  -5   -0.05    0.15
  10   0  -5    0.01    0.14
 -10   2  -5    8.46    0.61
 -10   2  -5    8.16    0.37
 -10   2  -5    8.69    0.34
 -10   2   5    9.71    0.90
  10   4   5   18.65    0.63
 -10   4  -5   17.47    0.83
 -10   4   5   17.67    0.62
 -10   4   5   18.44    1.14
 -10   6  -5    5.00    0.55
 -10   6   5    4.64    0.77
 -10   6   5    7.51    0.66
 -10   6   5    6.44    0.31
 -10   6   5    6.46    0.35
 -11  -1   5   22.28    1.11
 -11   1  -5   20.68    0.59
  11  -1  -5   21.44    0.61
  11   1  -5   20.32    0.50
  11   1  -5   20.69    0.49
 -11   1   5   19.76    1.11
 -11   3  -5    0.75    0.35
  11   3   5    0.81    0.29
 -11   3   5    1.00    0.53
 -12   0  -5    0.17    0.20
 -12   0   5    0.08    0.44
  12   0  -5    0.01    0.16
   0   0  -6   19.73    0.51
   0   0  -6   19.86    0.47
   0   0  -6   21.73    0.43
   0   0   6   19.90    0.52
   0  -2  -6    7.17    0.30
   0   2  -6    7.33    0.30
   0   2   6    6.82    0.32
   0  -2  -6    7.41    0.25
   0  -2  -6    8.03    0.32
   0   2   6    7.00    0.34
   0  -4  -6   96.41    1.76
   0   4   6   98.21    1.80
   0   4  -6   98.24    1.76
   0   4   6   98.21    1.86
   0   4   6  103.56    1.86
   0   6   6   80.74    1.45
   0   6   6   77.67    1.57
   0   6  -6   80.29    1.44
   0   6   6   77.46    1.46
   0   8   6   43.39    1.48
   0   8   6   43.56    1.35
   0   8   6   41.24    1.04
   0   8  -6   44.01    0.85
   0  10   6   15.00    0.88
   0  10   6   11.83    0.86
   0  10   6   13.30    0.57
  -1   1  -6    9.59    0.23
   1  -1  -6    9.94    0.32
  -1   1  -6    9.82    0.36
  -1   1  -6    9.64    0.26
   1   1   6    9.78    0.34
   1  -1  -6    9.72    0.33
   1  -1  -6    9.32    0.28
   1   1   6    9.89    0.39
   1   1  -6    9.73    0.33
   1   1  -6    9.57    0.22
  -1   1   6    9.03    0.37
  -1  -1  -6   10.12    0.34
  -1  -1  -6    9.86    0.27
   1   1  -6    9.51    0.24
  -1   1   6   11.21    0.36
  -1  -1  -6    9.77    0.35
  -1   1   6    9.41    0.37
  -1   3  -6   39.86    0.86
   1   3   6   40.24    0.91
   1  -3  -6   40.89    0.81
   1   3   6   39.43    0.82
   1  -3  -6   39.91    0.82
   1   3   6   40.21    0.87
  -1  -3  -6   40.32    0.84
  -1  -3  -6   40.20    0.80
  -1   3   6   39.73    0.90
  -1   3   6   39.83    0.89
   1   3  -6   40.04    0.82
  -1   3   6   39.81    0.84
   1   5   6   23.33    0.55
   1   5   6   21.05    0.59
  -1   5  -6   22.67    0.57
   1   5  -6   21.23    0.51
  -1   5   6   22.34    0.57
  -1   5   6   22.26    0.60
  -1   5   6   21.45    0.63
  -1   7  -6    9.95    0.37
  -1   7   6    9.99    0.46
   1   7  -6    9.96    0.31
  -1   7   6    9.77    0.66
  -1   9  -6   35.87    0.77
   1   9   6   35.29    1.38
   1   9   6   34.94    0.94
   1   9   6   38.13    1.26
  -1   9   6   35.73    1.32
  -1   9   6   37.32    0.99
  -1   9   6   33.25    1.35
   1   9  -6   37.20    0.70
  -2   0   6   76.63    1.47
   2   0  -6   77.50    1.41
   2   0   6   78.75    1.42
  -2   0  -6   75.99    1.35
  -2   0  -6   74.83    1.46
  -2   0  -6   77.62    1.41
   2   0  -6   75.85    1.35
   2   0  -6   77.09    1.38
   2   2   6   15.57    0.51
   2  -2  -6   16.13    0.40
  -2   2  -6   15.23    0.48
   2  -2  -6   15.63    0.42
   2   2  -6   15.20    0.41
  -2   2   6   15.12    0.50
  -2  -2  -6   15.07    0.39
  -2   2   6   14.76    0.47
  -2   2   6   14.59    0.48
  -2  -2  -6   15.63    0.46
   2   4   6   21.27    0.61
  -2   4  -6   20.46    0.58
   2   4   6   20.74    0.51
   2  -4  -6   20.94    0.52
  -2   4   6   21.99    0.60
  -2   4   6   21.61    0.63
  -2   4   6   21.52    0.57
   2   4  -6   20.76    0.50
   2   6   6   35.34    0.73
   2   6   6   36.05    0.76
  -2   6  -6   36.67    0.83
  -2   6   6   35.20    0.91
  -2   6   6   37.75    0.78
  -2   6   6   35.39    0.78
   2   6  -6   36.31    0.72
  -2   8  -6   21.76    0.59
   2   8   6   20.69    0.99
  -2   8   6   20.26    0.97
   2   8  -6   22.72    0.48
  -2   8   6   22.14    1.00
  -2   8   6   21.19    0.71
  -2  10  -6    3.07    0.26
   2  10   6    2.26    0.51
  -2  10   6    2.97    0.56
  -2  10   6    2.58    0.35
   2  10  -6    3.15    0.17
  -2  10   6    3.54    0.61
   3  -1  -6   13.81    0.39
   3  -1  -6   14.30    0.41
   3  -1  -6   14.00    0.36
  -3   1  -6   15.00    0.37
  -3   1  -6   14.05    0.48
   3   1   6   14.39    0.50
  -3   1  -6   14.58    0.33
  -3  -1  -6   14.18    0.47
  -3  -1  -6   14.28    0.45
   3   1  -6   14.40    0.40
   3   1  -6   13.61    0.30
  -3   1   6   14.13    0.49
  -3   1   6   13.74    0.45
   3   1  -6   14.40    0.31
  -3  -1  -6   13.67    0.36
   3   3   6   71.83    1.47
  -3   3  -6   72.23    1.45
   3  -3  -6   74.10    1.35
   3  -3  -6   73.63    1.37
  -3   3   6   73.73    1.49
  -3  -3  -6   72.79    1.34
   3   3  -6   71.57    1.33
  -3   3   6   72.16    1.44
  -3  -3  -6   70.61    1.39
  -3   3   6   70.48    1.42
   3   5   6   35.17    0.74
  -3   5  -6   33.98    0.84
   3   5   6   34.87    0.81
  -3   5   6   32.85    1.15
  -3   5   6   35.52    0.81
   3   5  -6   34.43    0.71
  -3   5   6   33.55    0.89
  -3   5   6   34.03    0.80
  -3   7  -6    1.84    0.24
  -3   7   6    1.30    0.37
  -3   7   6    1.74    0.28
   3   7  -6    1.89    0.16
  -3   7   6    2.02    0.43
   3   9   6    4.47    0.61
  -3   9  -6    5.73    0.36
   3   9  -6    5.61    0.22
  -3   9   6    5.56    0.69
  -3   9   6    5.39    0.47
  -3   9   6    5.42    0.64
   4   0  -6  152.60    2.63
  -4   0  -6  157.20    2.70
  -4   0  -6  152.25    2.75
  -4   0  -6  151.36    2.63
   4   0  -6  153.44    2.63
   4   0  -6  150.25    2.61
  -4   2  -6   80.85    1.63
   4  -2  -6   80.02    1.49
   4   2   6   81.22    1.63
   4  -2  -6   80.13    1.48
  -4  -2  -6   81.10    1.57
  -4   2   6   81.13    1.57
   4   2  -6   79.81    1.48
  -4   2   6   80.04    1.91
  -4   2   6   81.32    1.64
  -4  -2  -6   81.56    1.47
  -4   4  -6    6.08    0.37
   4   4   6    6.50    0.39
   4   4   6    6.58    0.27
  -4   4   6    7.04    0.36
   4   4  -6    6.29    0.26
  -4   4   6    6.60    0.40
  -4   4   6    5.83    0.58
   4   6   6    7.96    0.27
  -4   6  -6    7.35    0.41
   4   6   6    7.98    0.32
   4   6  -6    7.71    0.28
  -4   6   6    7.28    0.54
  -4   6   6    7.91    0.36
  -4   6   6    7.67    0.34
  -4   6   6    6.46    0.67
  -4   6   6    7.77    0.45
   4   8   6    4.93    0.59
  -4   8  -6    5.85    0.39
  -4   8   6    5.60    0.43
  -4   8   6    5.10    0.60
  -4   8   6    5.34    0.67
   4   8  -6    5.93    0.24
   4  10   6    3.41    0.59
  -4  10  -6    3.83    0.35
  -4  10   6    3.70    0.61
  -4  10   6    3.21    0.42
   4  10  -6    3.59    0.19
  -4  10   6    4.65    0.70
   5  -1  -6   26.44    0.61
  -5   1  -6   25.07    0.59
  -5   1  -6   24.69    0.75
  -5   1  -6   25.03    0.54
   5  -1  -6   25.46    0.58
  -5  -1   6   25.58    0.90
  -5  -1  -6   24.35    0.57
   5   1  -6   24.59    0.59
  -5  -1  -6   25.38    0.72
  -5   1   6   26.12    0.75
   5   1  -6   25.48    0.50
   5   1  -6   25.08    0.51
  -5   1   6   24.58    0.95
  -5  -3   6   76.79    1.68
  -5   3  -6   70.26    1.55
   5  -3  -6   74.70    1.38
   5   3   6   72.35    1.52
  -5  -3  -6   72.58    1.47
   5   3  -6   72.09    1.37
  -5   3   6   76.08    1.59
  -5   3   6   73.95    1.92
  -5   3   6   73.15    1.48
   5   5   6   29.15    0.75
   5   5   6   29.80    0.65
  -5   5  -6   29.08    0.84
  -5   5   6   29.93    0.74
  -5   5   6   28.87    0.88
  -5   5   6   29.70    0.76
  -5   5   6   29.58    1.01
   5   5  -6   29.84    0.66
  -5   5   6   27.02    1.14
  -5   7  -6    2.95    0.34
  -5   7   6    3.80    0.51
   5   7  -6    3.72    0.21
  -5   7   6    3.49    0.59
  -5   7   6    3.99    0.42
   5   9   6    1.41    0.45
  -5   9  -6    1.84    0.30
  -5   9   6    1.91    0.36
  -5   9   6    1.10    0.43
  -5   9   6    1.63    0.54
   5   9  -6    1.47    0.15
   6   0  -6   72.87    1.37
   6   0  -6   72.25    1.33
   6   0  -6   72.97    1.33
  -6   0  -6   69.86    1.54
  -6   0   6   72.08    1.83
  -6   0  -6   72.21    1.34
  -6   0  -6   72.33    1.42
  -6   0  -6   71.63    1.44
  -6   2  -6   50.31    0.93
  -6   2  -6   49.11    1.22
  -6   2  -6   50.36    0.91
  -6  -2   6   53.67    1.38
   6  -2  -6   50.01    1.01
   6   2   6   50.12    1.18
   6  -2  -6   49.41    1.03
   6   2  -6   48.22    1.01
  -6   2   6   47.60    1.49
  -6  -2  -6   49.35    1.00
  -6  -2  -6   50.48    1.15
  -6   2   6   50.20    1.21
  -6   4  -6    3.12    0.36
   6   4   6    3.72    0.33
  -6   4   6    3.94    0.40
  -6   4   6    3.10    0.53
   6   4  -6    4.08    0.24
  -6   4   6    4.28    0.34
  -6   4   6    4.30    0.42
   6   6   6   15.95    0.44
   6   6   6   15.35    0.39
  -6   6  -6   15.57    0.65
  -6   6   6   16.76    0.79
   6   6  -6   15.27    0.44
  -6   6   6   16.14    0.96
  -6   6   6   15.42    0.69
  -6   6   6   16.18    0.52
  -6   6   6   15.45    0.48
  -6   8  -6    8.62    0.52
   6   8   6    8.40    0.69
  -6   8   6    8.87    0.90
  -6   8   6    8.57    0.70
   6   8  -6    8.22    0.30
  -6   8   6    8.31    0.58
  -7  -1   6   17.98    0.83
   7  -1  -6   17.13    0.49
  -7   1  -6   16.45    0.44
  -7   1  -6   17.33    0.51
  -7   1  -6   16.69    0.68
   7  -1  -6   16.83    0.47
  -7  -1  -6   17.82    0.64
   7   1  -6   16.47    0.49
  -7   1   6   17.52    0.88
   7   1  -6   16.62    0.39
  -7  -1  -6   17.06    0.48
   7   1  -6   16.78    0.39
  -7   3  -6   38.73    1.10
   7   3   6   39.19    1.02
  -7   3   6   40.12    0.97
  -7   3   6   40.04    1.11
  -7   3   6   42.07    1.43
   7   3  -6   40.61    0.87
   7   5   6   13.05    0.39
   7   5   6   12.79    0.49
  -7   5  -6   12.92    0.63
  -7   5   6   13.24    0.65
   7   5  -6   13.02    0.41
  -7   5   6   12.10    0.86
  -7   5   6   13.32    0.49
  -7   7  -6    0.41    0.28
  -7   7   6    0.00    0.42
  -7   7   6    0.36    0.33
   7   7  -6    0.31    0.12
  -7   7   6    0.65    0.32
  -8   0  -6   13.51    0.42
   8   0  -6   13.83    0.45
   8   0  -6   13.48    0.40
  -8   0   6   14.29    0.82
  -8   0  -6   13.73    0.64
  -8   2  -6    4.43    0.45
   8  -2  -6    4.59    0.29
  -8  -2   6    4.65    0.52
  -8   2  -6    4.19    0.21
  -8   2  -6    4.74    0.25
  -8   2   6    4.69    0.63
   8   2  -6    4.52    0.28
  -8   4  -6    4.44    0.46
   8   4   6    5.34    0.43
   8   4  -6    5.35    0.28
  -8   4   6    4.28    0.65
  -8   4   6    4.89    0.38
  -8   4   6    5.66    0.51
   8   6   6   25.10    0.57
  -8   6  -6   27.69    0.97
  -8   6   6   25.12    1.28
  -8   6   6   26.58    0.68
  -8   6   6   26.08    0.99
  -8   6   6   27.04    0.73
   8   6  -6   25.77    0.63
  -9   1  -6    4.55    0.47
  -9   1  -6    4.13    0.27
  -9  -1   6    4.20    0.57
   9  -1  -6    3.96    0.28
   9   1  -6    4.15    0.20
  -9  -1  -6    4.24    0.29
  -9   1   6    3.66    0.58
   9   1  -6    4.15    0.20
   9   3   6   15.26    0.65
  -9   3  -6   16.14    0.74
  -9   3   6   13.95    0.97
  -9   5  -6    5.35    0.54
   9   5   6    5.81    0.37
  -9   5   6    5.99    0.80
  -9   5   6    6.23    0.40
  -9   5   6    4.95    0.37
 -10   0   6   13.69    0.93
 -10   0  -6   12.75    0.45
  10   0  -6   12.87    0.41
 -10   2  -6    2.25    0.41
 -10   2  -6    1.94    0.21
 -10   2  -6    1.46    0.17
 -10   2   6    0.88    0.49
  10   4   6    5.50    0.43
 -10   4  -6    6.25    0.59
 -10   4   6    5.93    0.43
 -10   4   6    5.64    0.79
 -11  -1   6    1.61    0.50
  11  -1  -6    1.51    0.22
 -11   1  -6    1.73    0.22
 -11   1   6    1.65    0.54
  11   1  -6    1.37    0.14
  11   1  -6    1.37    0.13
  11   3   6    8.67    0.55
 -11   3  -6    7.54    0.67
 -11   3   6    6.48    0.88
   0   0  -7    1.05    0.16
   0   0  -7    0.76    0.12
   0   2  -7   42.76    0.93
   0   2   7   44.26    0.98
   0   2   7   44.97    0.99
   0  -2  -7   43.50    0.86
   0  -2  -7   44.44    0.93
   0   4  -7   32.85    0.75
   0   4   7   33.75    0.83
   0   4   7   32.75    0.83
   0   6  -7   21.61    0.57
   0   6   7   23.75    0.59
   0   6   7   21.67    0.61
   0   6   7   21.91    0.69
   0   8  -7   14.20    0.42
   0   8   7   12.42    0.55
   0   8   7   11.51    0.78
   0  10  -7    4.49    0.25
   0  10   7    4.06    0.41
   0  10   7    4.86    0.64
   0  10   7    4.47    0.65
   1  -1  -7   48.04    0.91
   1  -1  -7   47.19    0.98
  -1   1  -7   49.51    1.02
  -1   1  -7   47.84    0.87
   1  -1  -7   48.29    0.96
  -1   1  -7   47.19    0.85
   1   1   7   48.18    1.01
   1   1  -7   46.16    0.85
   1   1  -7   47.46    0.98
   1   1  -7   49.04    0.84
  -1  -1  -7   48.44    0.98
  -1  -1  -7   47.10    0.91
  -1   1   7   46.24    1.03
  -1  -1  -7   47.21    1.01
   1  -3  -7   67.15    1.26
  -1   3  -7   66.31    1.32
   1   3   7   65.20    1.38
   1   3   7   67.95    1.35
   1  -3  -7   69.12    1.29
  -1  -3  -7   67.45    1.26
  -1  -3  -7   66.54    1.30
   1   3  -7   66.48    1.28
  -1   3   7   67.47    1.39
  -1   3   7   65.86    1.36
   1   5   7    2.47    0.22
  -1   5  -7    1.92    0.21
   1   5   7    2.24    0.25
   1   5   7    2.04    0.24
   1   5  -7    2.20    0.20
  -1   5   7    1.53    0.24
  -1   5   7    2.11    0.22
  -1   5   7    1.92    0.24
  -1   7  -7   20.45    0.57
   1   7   7   21.22    0.68
   1   7  -7   21.17    0.52
  -1   7   7   19.60    0.68
   1   9   7    5.18    0.40
  -1   9  -7    5.70    0.30
   1   9   7    5.03    0.64
  -1   9   7    5.00    0.64
  -1   9   7    5.08    0.64
  -1   9   7    6.42    0.43
   1   9  -7    5.72    0.25
   2   0  -7   -0.07    0.07
  -2   0  -7    0.03    0.08
  -2   0  -7   -0.03    0.11
   2   0  -7    0.06    0.10
   2   0  -7   -0.13    0.09
  -2   0  -7   -0.09    0.13
  -2   2  -7   22.24    0.63
   2   2   7   22.01    0.59
   2  -2  -7   22.54    0.56
   2   2   7   22.32    0.66
   2  -2  -7   22.20    0.52
   2   2  -7   21.32    0.55
  -2   2   7   22.71    0.63
  -2  -2  -7   22.55    0.51
  -2  -2  -7   21.75    0.60
  -2   2   7   23.65    0.67
  -2   2   7   22.10    0.64
   2   4   7   25.30    0.71
  -2   4  -7   25.03    0.68
  -2   4   7   25.47    0.69
  -2   4   7   24.39    0.72
   2   4  -7   24.84    0.60
  -2   6  -7   14.63    0.50
   2   6   7   14.88    0.48
   2   6   7   15.61    0.44
  -2   6   7   14.80    0.48
  -2   6   7   15.19    0.58
  -2   6   7   15.01    0.49
   2   6  -7   14.79    0.42
  -2   8  -7    1.82    0.24
   2   8   7    1.77    0.44
   2   8   7    2.10    0.27
  -2   8   7    1.61    0.30
   2   8  -7    1.79    0.17
  -2   8   7    0.99    0.42
  -2   8   7    0.79    0.37
  -2  10  -7   10.45    0.42
   2  10   7    9.58    0.51
   2  10   7    9.92    0.81
  -2  10   7    9.92    0.82
  -2  10   7    9.16    0.80
   2  10  -7   10.34    0.31
  -2  10   7   10.35    0.59
  -3   1  -7    8.07    0.39
   3   1   7    8.88    0.34
  -3   1  -7    8.58    0.27
   3  -1  -7    8.14    0.27
   3  -1  -7    8.42    0.32
   3  -1  -7    8.31    0.33
  -3   1  -7    8.55    0.24
  -3  -1  -7    8.46    0.28
   3   1  -7    8.41    0.33
   3   1  -7    8.36    0.21
  -3  -1  -7    8.42    0.36
   3   1  -7    8.48    0.22
  -3  -1  -7    9.01    0.40
   3   3   7    1.43    0.23
  -3   3  -7    0.83    0.19
   3  -3  -7    0.96    0.15
   3  -3  -7    0.96    0.14
  -3   3   7    1.34    0.23
   3   3  -7    0.90    0.15
  -3  -3  -7    1.01    0.17
  -3   3   7    0.77    0.18
   3   5   7   11.09    0.47
   3   5   7   10.33    0.37
  -3   5  -7   11.00    0.47
   3   5  -7   10.51    0.35
  -3   5   7   10.39    0.70
  -3   5   7   10.41    0.51
  -3   5   7   10.19    0.45
  -3   7  -7   32.10    0.84
  -3   7   7   32.91    1.27
   3   7  -7   33.58    0.71
  -3   7   7   31.19    1.20
  -3   7   7   32.06    0.96
  -3   9  -7   23.99    0.70
   3   9   7   23.15    1.15
  -3   9   7   24.59    0.88
   3   9  -7   24.54    0.55
  -3   9   7   24.79    1.20
  -3   9   7   20.69    1.08
  -4   0  -7    0.21    0.16
   4   0  -7    0.23    0.10
  -4   0  -7    0.01    0.09
  -4   0  -7   -0.04    0.13
   4   0  -7    0.03    0.08
   4   0  -7   -0.03    0.10
  -4   2  -7    3.06    0.31
   4  -2  -7    2.83    0.22
   4  -2  -7    2.93    0.20
  -4   2   7    2.66    0.30
   4   2  -7    2.85    0.22
  -4  -2  -7    2.82    0.19
  -4  -2  -7    3.17    0.28
   4   4   7   19.47    0.64
  -4   4  -7   18.89    0.64
  -4   4   7   18.70    0.67
   4   4  -7   18.73    0.50
  -4   4   7   19.28    0.60
  -4   4   7   19.01    0.92
   4   6   7   10.41    0.41
   4   6   7   10.56    0.35
  -4   6  -7    9.42    0.47
  -4   6   7    8.61    0.63
   4   6  -7   10.18    0.35
  -4   6   7   10.72    0.43
  -4   6   7   10.40    0.43
  -4   6   7   10.08    0.77
  -4   6   7    9.68    0.54
  -4   8  -7    4.89    0.39
  -4   8   7    3.56    0.53
   4   8  -7    4.37    0.24
  -4   8   7    4.81    0.47
  -4   8   7    4.87    0.67
  -5  -1   7    5.43    0.52
  -5   1  -7    6.48    0.40
  -5   1  -7    6.48    0.27
  -5   1  -7    6.72    0.24
   5  -1  -7    6.34    0.30
   5  -1  -7    6.55    0.26
   5   1  -7    6.52    0.19
  -5  -1  -7    6.22    0.26
  -5  -1  -7    6.50    0.40
   5   1  -7    6.41    0.20
  -5   1   7    7.47    0.60
   5   1  -7    6.43    0.30
  -5   3  -7    6.98    0.44
   5   3   7    8.05    0.48
   5  -3  -7    7.60    0.32
  -5  -3   7    7.38    0.54
  -5   3   7    8.24    0.41
  -5   3   7    8.15    0.67
   5   3  -7    7.83    0.32
  -5   3   7    8.20    0.48
   5   5   7   15.21    0.56
  -5   5  -7   15.23    0.61
  -5   5   7   15.89    0.54
   5   5  -7   14.77    0.44
  -5   5   7   14.73    0.74
  -5   5   7   14.18    0.88
  -5   5   7   16.62    0.67
  -5   7  -7   19.40    0.70
  -5   7   7   20.62    1.09
  -5   7   7   20.87    0.81
  -5   7   7   18.87    0.47
  -5   7   7   18.70    0.91
   5   7  -7   19.06    0.50
  -5   9  -7   28.35    0.88
   5   9   7   29.76    1.31
  -5   9   7   30.16    1.05
  -5   9   7   29.14    1.27
  -5   9   7   28.46    1.37
   5   9  -7   30.01    0.66
  -6   0   7   -0.08    0.28
   6   0  -7   -0.01    0.10
  -6   0  -7    0.23    0.20
  -6   0  -7    0.00    0.11
   6   0  -7    0.06    0.10
   6   0  -7    0.17    0.13
  -6  -2   7    0.90    0.30
   6  -2  -7    1.23    0.17
  -6   2  -7    0.90    0.26
   6  -2  -7    1.01    0.16
  -6  -2  -7    1.16    0.16
   6   2  -7    1.25    0.17
  -6  -2  -7    1.37    0.24
  -6   2   7    1.31    0.41
  -6   4  -7   22.28    0.78
   6   4   7   22.56    0.72
  -6   4   7   23.22    0.68
  -6   4   7   21.34    1.07
  -6   4   7   22.29    0.80
  -6   4   7   22.90    0.69
   6   4  -7   22.12    0.58
  -6   4   7   22.99    0.87
  -6   6  -7   13.23    0.61
   6   6   7   14.17    0.40
   6   6   7   12.86    0.46
  -6   6   7   14.14    0.76
   6   6  -7   13.33    0.42
  -6   6   7   14.05    0.97
  -6   6   7   12.90    0.67
  -6   6   7   13.97    0.53
  -6   6   7   13.91    0.49
  -6   8  -7    5.50    0.48
   6   8   7    6.01    0.68
  -6   8   7    5.91    0.79
  -6   8   7    6.69    0.69
   6   8  -7    5.66    0.27
  -6   8   7    5.58    0.55
   7  -1  -7   25.51    0.61
   7  -1  -7   26.10    0.66
  -7  -1   7   26.85    1.06
  -7   1  -7   24.95    0.58
  -7   1  -7   26.11    0.64
  -7   1  -7   25.04    0.84
  -7   1   7   23.69    1.08
   7   1  -7   25.67    0.52
  -7  -1  -7   25.85    0.82
   7   1  -7   24.98    0.65
   7   1  -7   26.02    0.52
  -7  -1  -7   26.46    0.63
   7   3   7    4.53    0.40
  -7   3  -7    4.53    0.44
  -7   3   7    4.78    0.65
   7   3  -7    4.66    0.28
   7   5   7    1.94    0.28
  -7   5  -7    2.04    0.35
  -7   5   7    1.97    0.26
  -7   5   7    2.26    0.38
  -7   5   7    1.51    0.49
   7   5  -7    1.94    0.20
  -7   7  -7    3.04    0.40
   7   7  -7    3.95    0.24
  -7   7   7    3.98    0.50
  -7   7   7    3.50    0.67
   8   0  -7    0.11    0.12
  -8   0  -7    0.26    0.24
   8   0  -7   -0.07    0.11
  -8   0  -7   -0.04    0.13
  -8   0   7    0.05    0.35
   8   0  -7    0.05    0.11
  -8   2  -7    3.03    0.40
   8  -2  -7    3.22    0.25
  -8  -2   7    2.15    0.46
   8   2  -7    2.75    0.24
  -8   2   7    2.57    0.56
   8   4   7   19.68    0.71
  -8   4  -7   18.41    0.79
  -8   4   7   17.74    1.07
  -8   4   7   18.56    0.66
   8   4  -7   18.87    0.55
  -8   6  -7   13.07    0.68
   8   6   7   11.80    0.42
   8   6   7   12.20    0.36
  -8   6   7   10.98    0.68
   8   6  -7   11.73    0.42
  -8   6   7   12.04    0.48
  -8   6   7   11.33    0.93
  -9   1  -7   21.26    0.82
  -9   1  -7   20.02    0.53
   9  -1  -7   19.73    0.54
  -9   1  -7   20.07    0.58
  -9  -1   7   21.31    1.04
   9   1  -7   19.44    0.58
   9   1  -7   18.85    0.42
  -9   1   7   18.77    1.06
  -9  -1  -7   19.60    0.57
   9   1  -7   19.46    0.42
  -9   3  -7   10.03    0.64
   9   3  -7   10.55    0.42
  -9   3   7   11.19    0.92
   9   5   7    0.55    0.25
  -9   5  -7    0.49    0.33
  -9   5   7    0.54    0.23
  -9   5   7    0.43    0.50
   9   5  -7    0.06    0.12
 -10   0  -7    0.03    0.16
 -10   0   7    0.37    0.43
  10   0  -7    0.10    0.12
 -10   2  -7    7.04    0.60
  10  -2  -7    6.70    0.36
 -10   2   7    6.83    0.81
  10   4   7    7.64    0.51
 -10   4  -7    8.32    0.69
 -10   4   7    6.69    0.47
 -10   4   7    6.77    0.87
   0   0  -8   81.39    1.47
   0   0  -8   81.02    1.43
   0   0  -8   79.48    1.55
   0  -2  -8    5.48    0.30
   0   2  -8    5.65    0.32
   0  -2  -8    6.00    0.25
   0   2   8    5.78    0.33
   0   4   8   24.81    0.74
   0   4  -8   25.02    0.66
   0   4   8   25.82    0.75
   0   6   8   26.08    0.67
   0   6   8   25.74    0.72
   0   6   8   26.15    0.80
   0   6  -8   26.35    0.66
   0   8  -8   22.96    0.59
   0   8   8   22.28    0.77
  -1   1  -8    4.15    0.15
   1  -1  -8    4.51    0.27
  -1   1  -8    4.10    0.17
  -1   1  -8    4.22    0.30
   1  -1  -8    4.42    0.26
   1  -1  -8    3.95    0.20
  -1  -1  -8    4.28    0.20
  -1  -1  -8    4.33    0.27
   1   1  -8    4.25    0.13
  -1  -1  -8    4.09    0.30
   1   1  -8    4.44    0.27
   1  -3  -8   38.24    0.86
   1  -3  -8   40.01    0.83
   1   3   8   38.50    0.94
  -1   3  -8   39.68    0.91
   1   3   8   38.67    0.97
   1   3  -8   38.45    0.87
  -1   3   8   38.65    0.95
  -1  -3  -8   40.14    0.82
  -1  -3  -8   39.43    0.89
  -1   3   8   38.95    0.97
  -1   5  -8   36.81    0.86
   1   5   8   35.88    0.93
   1   5   8   36.52    0.91
  -1   5   8   35.89    0.91
  -1   5   8   35.53    0.96
   1   5  -8   36.94    0.82
   1   7   8    0.46    0.15
  -1   7  -8    0.69    0.19
   1   7   8    0.81    0.23
   1   7   8    0.48    0.16
   1   7  -8    0.60    0.16
  -1   7   8    0.45    0.17
  -1   7   8    0.40    0.23
  -1   7   8    0.30    0.16
   1   9   8   13.59    0.61
   1   9   8   13.25    0.92
  -1   9  -8   14.59    0.48
  -1   9   8   13.00    0.91
  -1   9   8   13.74    0.65
   1   9  -8   14.75    0.42
  -1   9   8   11.83    0.86
   2   0  -8   84.69    1.61
   2   0  -8   83.45    1.50
  -2   0  -8   85.36    1.56
   2   0  -8   87.62    1.54
  -2   0  -8   84.42    1.52
  -2   0  -8   86.34    1.67
   2  -2  -8   19.60    0.54
   2  -2  -8   18.83    0.47
  -2   2  -8   18.32    0.59
  -2  -2  -8   19.01    0.56
  -2  -2  -8   18.43    0.47
   2   2  -8   18.95    0.53
   2   4   8    4.58    0.36
   2   4   8    4.34    0.31
  -2   4  -8    4.04    0.31
  -2   4   8    4.50    0.34
  -2   4   8    4.91    0.40
   2   4  -8    4.73    0.28
  -2   6  -8   16.29    0.55
   2   6   8   16.38    0.49
   2   6   8   17.77    0.61
   2   6   8   15.85    0.55
  -2   6   8   16.67    0.54
   2   6  -8   16.21    0.48
  -2   6   8   15.02    0.64
  -2   6   8   16.37    0.56
   2   8   8   14.36    0.59
  -2   8  -8   13.75    0.51
  -2   8   8   14.88    0.67
  -2   8   8   14.85    0.94
   2   8  -8   13.98    0.42
  -2   8   8   11.98    0.82
  -3   1  -8   10.92    0.28
   3  -1  -8   11.56    0.33
   3  -1  -8   11.11    0.37
  -3   1  -8   11.07    0.46
   3  -1  -8   10.43    0.39
  -3   1  -8   11.20    0.30
  -3  -1  -8   10.36    0.44
   3   1  -8   10.48    0.40
  -3  -1  -8   11.17    0.33
   3   1  -8   10.93    0.24
   3  -3  -8   47.58    0.98
   3   3   8   45.46    1.03
  -3   3  -8   44.23    1.06
   3  -3  -8   45.98    0.94
   3   3   8   43.32    1.09
  -3   3   8   44.32    1.12
   3   3  -8   44.86    0.96
  -3  -3  -8   44.77    1.02
  -3   5  -8   21.80    0.68
   3   5   8   22.29    0.69
  -3   5   8   21.95    0.77
   3   5  -8   21.91    0.57
  -3   5   8   22.14    0.67
  -3   7  -8    0.64    0.22
   3   7   8    0.73    0.16
  -3   7   8    0.89    0.42
  -3   7   8    0.32    0.33
  -3   7   8    0.60    0.19
  -3   7   8    0.98    0.20
  -3   7   8    1.00    0.29
   3   7  -8    0.64    0.15
  -3   9  -8    4.31    0.36
   3   9   8    4.08    0.62
   3   9   8    4.43    0.41
   3   9  -8    3.96    0.24
  -3   9   8    3.03    0.63
  -3   9   8    4.12    0.61
  -3   9   8    3.86    0.46
  -4   0  -8   63.04    1.21
   4   0  -8   59.76    1.12
  -4   0  -8   61.09    1.34
  -4   0  -8   61.33    1.15
   4   0  -8   60.91    1.14
   4   0  -8   59.45    1.23
  -4   2  -8   34.62    0.93
   4  -2  -8   37.46    0.79
   4  -2  -8   38.48    0.85
  -4  -2  -8   35.93    0.78
  -4  -2  -8   36.61    0.91
   4   2  -8   37.05    0.84
  -4   4  -8    1.27    0.25
   4   4   8    1.03    0.26
   4   4  -8    1.52    0.18
  -4   4   8    1.59    0.29
  -4   4   8    1.29    0.24
  -4   4   8    0.99    0.38
   4   6   8   12.36    0.41
   4   6   8   12.26    0.49
  -4   6  -8   11.89    0.53
  -4   6   8   11.68    0.48
  -4   6   8   10.58    0.80
  -4   6   8   11.58    0.73
   4   6  -8   11.47    0.39
  -4   6   8   11.51    0.61
  -4   8  -8    7.20    0.45
   4   8  -8    7.28    0.31
  -4   8   8    7.42    0.56
  -4   8   8    6.04    0.67
  -4   8   8    6.06    0.77
   5  -1  -8   15.64    0.50
  -5  -1   8   15.87    0.80
  -5   1  -8   16.60    0.62
  -5   1  -8   16.84    0.43
   5  -1  -8   16.39    0.43
  -5   1  -8   16.71    0.40
  -5  -1  -8   16.96    0.46
   5   1  -8   16.36    0.33
  -5   1   8   15.85    0.84
  -5  -1  -8   16.61    0.60
   5   1  -8   16.91    0.51
  -5   3  -8   35.65    1.01
  -5  -3   8   40.45    1.19
  -5   3   8   38.58    1.39
   5   3  -8   39.36    0.87
  -5   5  -8   11.10    0.56
   5   5   8   13.01    0.56
  -5   5   8   12.41    0.86
  -5   5   8   12.04    0.62
  -5   5   8   12.44    0.52
  -5   5   8   11.14    0.68
   5   5  -8   11.57    0.40
  -5   7  -8    2.93    0.37
  -5   7   8    2.92    0.26
  -5   7   8    3.33    0.44
   5   7  -8    2.78    0.22
  -5   7   8    2.22    0.56
  -5   7   8    3.04    0.50
  -5   7   8    2.91    0.25
  -6   0  -8   24.70    0.65
   6   0  -8   23.20    0.54
   6   0  -8   23.90    0.64
   6   0  -8   22.98    0.52
  -6   0   8   23.50    1.04
  -6   0  -8   23.31    0.56
  -6   0  -8   22.93    0.77
  -6   2  -8   18.19    0.69
   6  -2  -8   16.26    0.47
   6  -2  -8   16.93    0.52
  -6  -2   8   18.27    0.88
  -6   2   8   16.64    0.93
   6   2  -8   16.40    0.52
  -6  -2  -8   16.81    0.48
   6   4   8    2.67    0.34
  -6   4  -8    2.45    0.35
   6   4  -8    2.30    0.22
  -6   4   8    2.00    0.50
  -6   4   8    1.92    0.27
  -6   4   8    2.91    0.42
  -6   6  -8   23.05    0.84
   6   6   8   24.65    0.69
   6   6   8   24.44    0.60
  -6   6   8   23.84    1.02
  -6   6   8   25.16    0.92
  -6   6   8   20.91    1.17
  -6   6   8   25.05    0.71
   6   6  -8   24.94    0.64
  -7   1  -8    9.65    0.35
   7  -1  -8   10.64    0.42
   7  -1  -8   10.17    0.35
  -7   1  -8   10.47    0.32
  -7  -1   8   10.84    0.78
  -7   1  -8   10.45    0.57
  -7   1   8    9.74    0.77
   7   1  -8    9.93    0.42
  -7  -1  -8   10.37    0.53
  -7  -1  -8    9.53    0.37
  -7   3  -8   22.82    0.83
   7   3  -8   21.39    0.62
  -7   3   8   23.39    1.18
  -7   5  -8    6.27    0.51
   7   5   8    6.98    0.46
  -7   5   8    7.13    0.43
  -7   5   8    6.83    0.81
   7   5  -8    6.39    0.32
  -7   7  -8    2.57    0.39
  -7   7   8    2.25    0.62
   7   7  -8    2.22    0.22
  -7   7   8    2.87    0.47
  -8   0  -8    9.11    0.35
   8   0  -8    8.79    0.30
  -8   0  -8    8.32    0.53
  -8   0   8    9.00    0.82
   8   0  -8    8.61    0.29
   8   0  -8    8.85    0.40
  -8   2  -8    4.97    0.48
   8  -2  -8    4.01    0.27
  -8   2   8    3.93    0.63
   8   2  -8    4.14    0.30
   8   4   8    9.20    0.55
  -8   4  -8    7.85    0.57
   8   4  -8    8.37    0.38
  -8   4   8    7.67    0.87
  -9   1  -8    3.19    0.43
  -9   1  -8    3.11    0.25
   9  -1  -8    2.78    0.23
  -9  -1   8    3.67    0.62
  -9   1  -8    2.87    0.22
   9   1  -8    2.42    0.26
  -9  -1  -8    2.71    0.25
  -9   1   8    2.17    0.56
  -9   3  -8   10.83    0.66
   9   3  -8   11.72    0.46
  -9   3   8   10.13    0.98
  10   0  -8   16.43    0.41
 -10   0  -8   16.12    0.50
 -10   0   8   17.14    1.12
  10   0  -8   16.35    0.41
   0   0  -9    0.02    0.08
   0   0  -9    0.13    0.14
   0   0  -9    0.24    0.11
   0  -2  -9   19.54    0.50
   0   2  -9   19.95    0.60
   0  -2  -9   20.10    0.59
   0   4   9   26.66    0.81
   0   4  -9   27.16    0.72
   0   4   9   27.78    0.82
   0   6   9    2.97    0.33
   0   6   9    3.65    0.38
   0   6  -9    3.74    0.28
   0   8   9    7.18    0.51
   0   8  -9    6.94    0.35
   0   8   9    5.86    0.68
   1  -1  -9   28.66    0.61
   1  -1  -9   28.93    0.67
  -1   1  -9   27.74    0.75
   1  -1  -9   27.99    0.72
  -1  -1  -9   27.56    0.61
   1   1  -9   28.01    0.73
  -1  -1  -9   27.83    0.74
   1  -3  -9    5.14    0.30
   1  -3  -9    5.78    0.26
  -1   3  -9    5.12    0.33
  -1  -3  -9    5.73    0.26
  -1  -3  -9    5.68    0.33
   1   3  -9    5.48    0.32
  -1   5  -9   13.05    0.49
   1   5   9   13.12    0.56
   1   5   9   12.89    0.57
  -1   5   9   13.08    0.58
  -1   5   9   13.70    0.56
   1   5  -9   13.32    0.46
   1   7   9   18.66    0.56
   1   7   9   19.11    0.72
   1   7   9   18.91    0.54
  -1   7  -9   19.92    0.60
  -1   7   9   20.26    0.76
   1   7  -9   19.76    0.56
  -1   7   9   19.65    0.56
  -1   7   9   18.95    0.58
  -2   0  -9   -0.06    0.14
   2   0  -9   -0.16    0.10
   2   0  -9    0.14    0.13
  -2   0  -9   -0.06    0.09
  -2   0  -9   -0.15    0.11
   2   0  -9   -0.06    0.08
  -2   2  -9   20.67    0.64
   2  -2  -9   19.88    0.51
   2  -2  -9   20.59    0.58
  -2  -2  -9   20.07    0.61
  -2  -2  -9   20.47    0.51
   2   2  -9   20.22    0.59
  -2   4  -9   26.78    0.76
   2   4   9   27.57    0.83
  -2   4   9   27.32    0.80
   2   4  -9   26.80    0.70
  -2   6  -9    3.40    0.32
   2   6   9    3.79    0.37
   2   6   9    4.40    0.37
  -2   6   9    3.63    0.34
   2   6  -9    3.38    0.27
  -2   6   9    3.73    0.41
   2   8   9    4.11    0.42
  -2   8  -9    4.25    0.33
  -2   8   9    3.22    0.55
   2   8  -9    3.77    0.27
  -2   8   9    3.69    0.62
  -2   8   9    4.03    0.46
  -3   1  -9   27.86    0.81
  -3   1  -9   29.02    0.55
   3  -1  -9   29.35    0.75
   3  -1  -9   28.57    0.63
   3   1  -9   29.37    0.73
  -3  -1  -9   30.54    0.81
  -3  -1  -9   28.53    0.64
   3  -3  -9    2.97    0.23
  -3   3  -9    2.12    0.27
   3   3  -9    2.09    0.22
   3   5   9   11.27    0.50
  -3   5  -9   12.06    0.51
   3   5   9   10.87    0.56
  -3   5   9   11.94    0.61
   3   5  -9   10.98    0.42
  -3   5   9   11.87    0.53
   3   7   9   19.34    0.55
   3   7   9   19.64    0.72
  -3   7  -9   19.17    0.65
   3   7   9   19.30    0.52
  -3   7   9   18.36    1.04
  -3   7   9   20.25    0.82
  -3   7   9   19.02    0.58
  -3   7   9   20.98    0.60
  -3   7   9   19.32    0.99
   3   7  -9   19.55    0.55
   4   0  -9    0.17    0.14
  -4   0  -9   -0.08    0.10
   4   0  -9   -0.15    0.10
  -4   0  -9    0.02    0.17
   4   0  -9   -0.03    0.09
  -4   0  -9    0.06    0.13
   4  -2  -9   22.10    0.55
   4  -2  -9   22.67    0.63
  -4   2  -9   23.22    0.74
  -4  -2  -9   21.33    0.68
   4   2  -9   22.02    0.62
  -4  -2  -9   20.98    0.55
   4   4   9   25.74    0.83
  -4   4  -9   27.01    0.82
  -4   4   9   24.02    1.14
   4   4  -9   25.02    0.67
   4   6   9    6.58    0.44
   4   6   9    6.12    0.40
  -4   6  -9    5.93    0.42
  -4   6   9    6.30    0.74
  -4   6   9    6.49    0.65
  -4   6   9    6.67    0.43
  -4   6   9    6.74    0.54
   4   6  -9    6.40    0.32
  -5   1  -9   26.10    0.53
  -5  -1   9   28.09    1.10
  -5   1  -9   26.56    0.83
   5  -1  -9   27.22    0.71
   5  -1  -9   26.08    0.60
  -5   1   9   25.59    1.13
  -5  -1  -9   26.76    0.63
  -5  -1  -9   26.11    0.80
   5   1  -9   26.85    0.71
  -5   3  -9    2.91    0.35
  -5  -3   9    2.83    0.44
   5  -3  -9    2.55    0.23
   5   3  -9    2.46    0.25
  -5   3   9    2.61    0.52
  -5   5  -9    5.87    0.44
   5   5   9    6.58    0.49
  -5   5   9    6.47    0.45
  -5   5   9    5.03    0.68
  -5   5   9    6.26    0.61
   5   5  -9    6.22    0.32
   5   7   9   13.58    0.42
  -5   7  -9   13.82    0.61
  -5   7   9   12.96    0.48
  -5   7   9   14.00    0.50
  -5   7   9   13.10    0.71
   5   7  -9   12.84    0.44
  -5   7   9   12.78    0.82
  -5   7   9   13.28    0.98
   6   0  -9    0.00    0.10
   6   0  -9    0.09    0.10
  -6   0  -9    0.07    0.16
  -6   0  -9    0.01    0.21
  -6   0  -9   -0.09    0.12
   6   0  -9   -0.09    0.13
  -6   0   9    0.22    0.34
  -6  -2   9   19.87    0.98
   6  -2  -9   20.02    0.60
   6  -2  -9   19.51    0.52
  -6   2  -9   18.23    0.73
  -6   2   9   19.08    1.08
   6   2  -9   19.44    0.59
  -6  -2  -9   18.68    0.54
  -6   4  -9   24.38    0.84
   6   4   9   23.66    0.82
  -6   4   9   22.34    1.18
   6   4  -9   23.89    0.66
  -6   6  -9   10.45    0.57
   6   6   9   10.80    0.50
  -6   6   9   10.73    0.51
  -6   6   9   10.63    0.99
   6   6  -9   10.18    0.40
  -7   1  -9   32.77    0.68
   7  -1  -9   33.32    0.73
   7  -1  -9   34.81    0.85
  -7  -1   9   34.90    1.34
  -7   1  -9   33.42    1.03
   7   1  -9   34.41    0.85
  -7  -1  -9   34.66    0.79
  -7  -1  -9   34.63    1.00
  -7   1   9   33.71    1.38
  -7   3  -9    6.51    0.50
  -7   3   9    7.08    0.82
   7   3  -9    6.48    0.36
  -7   5  -9    7.25    0.53
   7   5   9    8.96    0.55
   7   5  -9    6.99    0.35
  -7   5   9    8.14    0.50
  -7   5   9    6.42    0.82
  -8   0  -9   -0.06    0.14
  -8   0   9   -0.11    0.39
   8   0  -9    0.05    0.10
  -8   0  -9   -0.34    0.20
   8   0  -9    0.18    0.16
   8   0  -9    0.14    0.10
  -8   2  -9   11.58    0.65
   8  -2  -9   11.06    0.40
  -8  -2  -9   12.05    0.44
   8   2  -9   11.14    0.46
  -8   2   9   11.48    0.93
  -8   4  -9   15.14    0.74
   8   4   9   15.18    0.72
   8   4  -9   15.33    0.53
  -8   4   9   13.30    1.04
   9  -1  -9   13.93    0.42
  -9   1  -9   14.95    0.72
  -9  -1   9   16.28    1.02
  -9   1   9   15.64    1.08
  -9  -1  -9   15.06    0.49
   9   1  -9   15.26    0.54
   0   0 -10   26.77    0.56
   0   0 -10   26.70    0.74
   0   0 -10   26.91    0.59
   0  -2 -10   33.20    0.73
   0  -2 -10   33.69    0.85
   0   2 -10   33.43    0.86
   0   4 -10   15.71    0.55
   0   6  10    5.29    0.42
   0   6 -10    5.70    0.35
   1  -1 -10    6.32    0.25
  -1   1 -10    6.76    0.38
   1  -1 -10    7.09    0.37
   1  -1 -10    6.38    0.30
  -1  -1 -10    6.47    0.27
   1   1 -10    7.01    0.38
  -1  -1 -10    6.26    0.37
   1  -3 -10   22.20    0.57
  -1   3 -10   22.65    0.69
  -1  -3 -10   22.13    0.57
   1   3 -10   20.95    0.64
  -1   5 -10   17.21    0.58
   1   5  10   16.87    0.69
   1   5 -10   16.93    0.55
  -1   5  10   17.78    0.68
   1   7  10    9.25    0.40
   1   7  10    9.56    0.45
   1   7  10    9.02    0.54
  -1   7 -10    8.59    0.42
  -1   7  10    8.41    0.55
   1   7 -10    8.85    0.40
  -1   7  10    8.78    0.44
   2   0 -10   20.90    0.46
  -2   0 -10   21.07    0.51
   2   0 -10   20.87    0.47
  -2   0 -10   21.66    0.48
  -2   0 -10   20.61    0.66
   2   0 -10   20.18    0.62
  -2   2 -10   16.12    0.59
   2  -2 -10   16.97    0.55
   2  -2 -10   16.72    0.46
  -2  -2 -10   16.94    0.46
  -2  -2 -10   17.53    0.59
   2   2 -10   15.77    0.55
  -2   4 -10    3.05    0.31
   2   4 -10    2.47    0.26
   2   6  10    6.35    0.47
  -2   6 -10    5.55    0.38
  -2   6  10    6.20    0.44
   2   6 -10    5.93    0.34
   3  -1 -10    1.93    0.17
  -3   1 -10    1.99    0.29
   3  -1 -10    2.31    0.25
  -3  -1 -10    1.82    0.27
  -3  -1 -10    1.96    0.18
   3   1 -10    1.76    0.23
   3  -3 -10   11.13    0.39
  -3   3 -10   10.85    0.51
   3   3 -10   11.21    0.45
   3   5  10   14.14    0.65
  -3   5 -10   11.72    0.54
  -3   5  10   12.50    0.58
   3   5 -10   11.72    0.45
   3   7  10    2.39    0.28
  -3   7 -10    1.84    0.30
  -3   7  10    1.81    0.54
   3   7 -10    2.09    0.24
  -3   7  10    1.59    0.46
  -4   0 -10   10.27    0.52
  -4   0 -10   11.22    0.37
   4   0 -10   11.75    0.29
   4   0 -10   11.21    0.31
  -4   0 -10   11.26    0.33
   4   0 -10   10.87    0.46
   4  -2 -10    4.95    0.26
  -4   2 -10    4.97    0.42
   4  -2 -10    4.11    0.33
   4   2 -10    5.29    0.34
  -4  -2 -10    5.30    0.27
  -4   4 -10    2.83    0.34
   4   4 -10    2.56    0.26
  -4   4  10    2.33    0.52
  -4   6 -10    6.79    0.43
   4   6  10    7.55    0.48
  -4   6  10    6.80    0.81
  -4   6  10    7.42    0.49
   4   6 -10    6.37    0.34
   5  -1 -10    1.12    0.15
  -5   1 -10    0.96    0.26
  -5  -1  10    1.27    0.41
   5  -1 -10    0.89    0.19
  -5  -1 -10    0.86    0.17
   5   1 -10    1.13    0.21
  -5   1  10    0.58    0.39
  -5  -1 -10    1.03    0.26
   5  -3 -10    4.65    0.29
  -5   3 -10    4.87    0.44
   5   3 -10    4.32    0.31
  -5   3  10    3.95    0.64
   5   5  10   12.30    0.62
  -5   5 -10   10.36    0.56
   5   5 -10   10.98    0.45
  -5   5  10    8.38    0.90
  -5   5  10   11.42    0.58
  -6   0 -10    6.82    0.49
   6   0 -10    5.92    0.20
  -6   0  10    6.60    0.74
  -6   0 -10    6.21    0.26
  -6   0 -10    5.95    0.30
   6   0 -10    6.44    0.36
  -6  -2  10    0.16    0.36
   6  -2 -10    0.28    0.14
  -6   2 -10    0.58    0.25
   6   2 -10    0.13    0.16
  -6   2  10    0.23    0.46
  -6  -2 -10    0.22    0.16
  -6   4 -10    2.75    0.38
  -6   4  10    2.64    0.62
   6   4 -10    2.67    0.27
   7  -1 -10    0.68    0.19
  -7  -1  10    0.19    0.41
  -7   1 -10    0.47    0.26
   7  -1 -10    0.41    0.13
  -7  -1 -10    0.49    0.17
  -7   1  10    0.22    0.46
   7   1 -10    0.41    0.19
   7  -3 -10    3.68    0.28
  -7   3 -10    3.09    0.41
   7   3 -10    3.69    0.32
  -7   3  10    3.25    0.68
   0   0 -11   -0.12    0.17
   0   0 -11    0.05    0.08
   0  -2 -11    6.93    0.30
   0   2 -11    6.98    0.41
   0  -2 -11    6.69    0.41
   0   4 -11   19.03    0.63
   0   6  11    0.91    0.30
   0   6 -11    0.99    0.22
   1  -1 -11   15.19    0.57
   1  -1 -11   15.85    0.46
  -1   1 -11   16.11    0.60
   1  -1 -11   15.96    0.42
  -1  -1 -11   15.48    0.42
   1   1 -11   15.98    0.57
  -1  -1 -11   15.32    0.47
  -1  -1 -11   15.52    0.58
   1  -3 -11    5.88    0.30
  -1   3 -11    6.23    0.40
   1   3 -11    5.82    0.38
  -1  -3 -11    5.45    0.30
   1   5  11   22.18    0.81
  -1   5 -11   20.41    0.68
   1   5 -11   20.76    0.66
   2   0 -11    0.03    0.15
  -2   0 -11    0.05    0.19
  -2   0 -11   -0.05    0.09
  -2   0 -11    0.01    0.11
  -2   2 -11   11.66    0.53
   2  -2 -11   11.94    0.39
   2  -2 -11   11.27    0.48
   2   2 -11   12.68    0.51
  -2  -2 -11   12.17    0.39
  -2   4 -11   20.94    0.71
   2   4 -11   21.22    0.66
   3  -1 -11   28.23    0.79
   3  -1 -11   29.35    0.66
  -3   1 -11   28.07    0.86
   3  -1 -11   28.26    0.62
  -3  -1 -11   28.16    0.66
  -3  -1 -11   28.87    0.85
   3   1 -11   28.77    0.80
  -3   3 -11    3.07    0.35
   3  -3 -11    3.02    0.24
  -3  -3 -11    3.29    0.26
   3   3 -11    3.43    0.31
  -3   5 -11    6.31    0.42
   3   5  11    6.75    0.53
   3   5 -11    6.42    0.36
  -4   0 -11    0.07    0.21
   4   0 -11   -0.20    0.16
  -4   0 -11   -0.12    0.10
   4  -2 -11   24.43    0.59
  -4   2 -11   24.05    0.80
   4   2 -11   24.30    0.72
  -4  -2 -11   23.94    0.61
  -4   4 -11   20.40    0.74
  -4   4  11   19.89    1.13
   4   4 -11   21.23    0.65
  -5  -1  11   30.81    1.32
   5  -1 -11   32.28    0.68
  -5   1 -11   33.25    0.98
   5  -1 -11   32.81    0.71
   5  -1 -11   33.17    0.88
   5   1 -11   33.39    0.87
  -5  -1 -11   32.84    0.74
  -5   1  11   32.96    1.38
  -5  -1 -11   32.80    0.96
  -5   3 -11   14.35    0.65
   5  -3 -11   14.10    0.45
   5   3 -11   13.79    0.53
  -5   3  11   14.76    1.00
  -5  -3 -11   14.43    0.48
  -6   0 -11   -0.17    0.23
   6   0 -11    0.10    0.17
  -6   0 -11    0.02    0.11
  -6   0  11    0.14    0.43
  -6   2 -11   22.06    0.83
   6   2 -11   22.33    0.69
  -6   2  11   23.12    1.27
   0   0 -12   48.63    1.19
   0  -2 -12   31.39    0.72
   0   2 -12   32.36    0.90
   1  -1 -12    5.07    0.25
   1  -1 -12    4.96    0.37
  -1   1 -12    5.50    0.40
   1  -1 -12    4.68    0.22
  -1  -1 -12    4.63    0.23
  -1  -1 -12    5.24    0.41
   1   1 -12    5.80    0.40
  -1  -1 -12    5.16    0.28
   1  -3 -12   19.81    0.55
  -1   3 -12   19.44    0.69
   1   3 -12   19.63    0.67
  -1  -3 -12   19.41    0.55
   2   0 -12   21.69    0.71
  -2   0 -12   22.93    0.76
   2  -2 -12   10.78    0.36
  -2   2 -12   11.25    0.53
   2   2 -12   11.33    0.51
  -2  -2 -12   10.75    0.38
   3  -1 -12    2.29    0.16
  -3   1 -12    2.46    0.33
   3  -1 -12    2.48    0.30
   3  -1 -12    2.31    0.19
  -3  -1 -12    2.75    0.23
  -3  -1 -12    2.59    0.34
   3   1 -12    2.46    0.30
  -3  -1 -12    2.36    0.19
   0   0   0    0.00    0.00
;
_shelx_hkl_checksum     47105
_shelx_res_file
;
    1.res created by SHELXL-2014/7
TITL 1 in Cmc2(1)
CELL 0.71073 9.1532 8.7029 8.7336 90 90 90
ZERR 4 0.0006 0.0008 0.0005 0 0 0
LATT -7
SYMM -X,-Y,0.5+Z
SYMM -X,+Y,+Z
SYMM +X,-Y,0.5+Z
SFAC C H Cl N
UNIT 24 48 4 4
EQIV $1 1-X,1-Y,0.5+Z
L.S. 20
PLAN  -20 0 0
HTAB N7 Cl1
HTAB N7 Cl1_$1
BOND $H
CONF
MORE -1
fmap 2
acta 52
TWIN -1 0 0 0 -1 0 0 0 -1 2
OMIT -4 54
REM <olex2.extras>
REM <HklSrc "%.\\1.hkl">
REM </olex2.extras>
WGHT    0.028200    0.132200
BASF   0.18829
FVAR       0.25703
C1    1    0.622324    0.259943    0.581292    11.00000    0.01069    0.01879 =
         0.02261    0.00027   -0.00091    0.00115
AFIX  13
H1    2    0.720537    0.295974    0.554700    11.00000   -1.20000
AFIX   0
C2    1    0.584979    0.271512    0.751416    11.00000    0.02268    0.02397 =
         0.01399    0.00294   -0.00631    0.00176
AFIX  23
H2B   2    0.623265    0.365526    0.795563    11.00000   -1.20000
H2A   2    0.623267    0.184337    0.807799    11.00000   -1.20000
AFIX   0
C6    1    0.584810    0.100827    0.520161    11.00000    0.02388    0.01567 =
         0.02324   -0.00219   -0.00005    0.00456
AFIX  23
H6A   2    0.623060    0.020951    0.586441    11.00000   -1.20000
H6B   2    0.623063    0.086275    0.417604    11.00000   -1.20000
AFIX   0
N7    4    0.500000    0.353880    0.513441    10.50000    0.01988    0.01186 =
         0.01002    0.00073    0.00000    0.00000
H7B   2    0.500000    0.448829    0.548482    10.50000    0.01406
H7A   2    0.500000    0.346528    0.413698    10.50000    0.03047
CL1   3    0.500000    0.317347    0.157880    10.50000    0.02130    0.01416 =
         0.01158    0.00053    0.00000    0.00000
HKLF 4
REM  1 in Cmc2(1)
REM R1 =  0.0174 for     769 Fo > 4sig(Fo)  and  0.0177 for all     777 data
REM     47 parameters refined using      1 restraints
END
WGHT      0.0282      0.1322
REM Highest difference peak  0.209,  deepest hole -0.116,  1-sigma level  0.034
Q1    1   0.5000  0.0923  0.5365  10.50000  0.05    0.21
Q2    1   0.5000  0.2774  0.7519  10.50000  0.05    0.19
Q3    1   0.5967  0.2673  0.6641  11.00000  0.05    0.18
Q4    1   0.6029  0.1812  0.5548  11.00000  0.05    0.17
Q5    1   0.5989  0.1889  0.7691  11.00000  0.05    0.14
Q6    1   0.5000  0.2233  0.1572  10.50000  0.05    0.13
Q7    1   0.3659  0.3064 -0.0022  11.00000  0.05    0.11
Q8    1   0.5000  0.0850  0.7816  10.50000  0.05    0.11
Q9    1   0.5000  0.3405  0.2548  10.50000  0.05    0.11
Q10   1   0.5000  0.2876  0.3541  10.50000  0.05    0.10
Q11   1   0.4290  0.2981  0.0764  11.00000  0.05    0.10
Q12   1   0.4486  0.3702  0.1014  11.00000  0.05    0.09
Q13   1   0.5000  0.3037  0.8301  10.50000  0.05    0.09
Q14   1   0.6837  0.3350  0.7911  11.00000  0.05    0.09
Q15   1   0.5615  0.3073  0.5522  11.00000  0.05    0.08
Q16   1   0.3914  0.2738  0.2119  11.00000  0.05    0.08
Q17   1   0.6017  0.2974  0.7794  11.00000  0.05    0.08
Q18   1   0.5000  0.2950 -0.0419  10.50000  0.05    0.08
Q19   1   0.7000  0.3509  0.5129  11.00000  0.05    0.08
Q20   1   0.6774  0.2649  0.5677  11.00000  0.05    0.08
;
_shelx_res_checksum     60511
