# Supplementary material for: The 7-aza­norbornane nucleus of epibatidine: 7-aza­bicyclo­[2.2.1]heptan-7-ium chloride
Source: Acta Crystallogr E Crystallogr Commun. 2017 Aug 30;73(Pt 9):1385–8. doi: 10.1107/S2056989017012105 (PMC5588587; doi:10.1107/S2056989017012105)
Supplement: Supplementary file 2 [file e-73-01385-Isup2.hkl]

data_I                                                                          
_shelx_title ' 1 in Cmc2(1)'                                                    
_shelx_refln_list_code          4                                               
_shelx_F_calc_maximum      122.84                                               
_exptl_crystal_F_000       288.00                                               
_reflns_d_resolution_high  0.7834                                               
                                                                                
loop_                                                                           
 _space_group_symop_operation_xyz                                               
 'x, y, z'                                                                      
 '-x, -y, z+1/2'                                                                
 '-x, y, z'                                                                     
 'x, -y, z+1/2'                                                                 
 'x+1/2, y+1/2, z'                                                              
 '-x+1/2, -y+1/2, z+1/2'                                                        
 '-x+1/2, y+1/2, z'                                                             
 'x+1/2, -y+1/2, z+1/2'                                                         
                                                                                
_cell_length_a     9.1532                                                       
_cell_length_b     8.7029                                                       
_cell_length_c     8.7336                                                       
_cell_angle_alpha  90.000                                                       
_cell_angle_beta   90.000                                                       
_cell_angle_gamma  90.000                                                       
                                                                                
_shelx_F_squared_multiplier     1.000                                           
                                                                                
loop_                                                                           
 _refln_index_h                                                                 
 _refln_index_k                                                                 
 _refln_index_l                                                                 
 _refln_F_squared_calc                                                          
 _refln_F_squared_meas                                                          
 _refln_F_squared_sigma                                                         
 _refln_observed_status                                                         
   1   1 -11        249.70        237.34         2.66 o                         
   0   0 -10        366.22        405.77         5.39 o                         
   2   0 -10        296.96        317.38         3.20 o                         
   4   0 -10        176.50        170.50         2.23 o                         
   1   1 -10        102.36         99.30         1.82 o                         
   3   1 -10         24.60         29.76         1.35 o                         
   5   1 -10         15.62         15.36         1.20 o                         
   0   2 -10        479.23        505.84         7.05 o                         
   2   2 -10        242.84        252.90         3.24 o                         
   4   2 -10         64.24         75.51         2.34 o                         
   1   3 -10        322.92        333.01         4.63 o                         
   3   3 -10        164.95        167.84         3.86 o                         
   0   4 -10        220.60        237.81         8.33 o                         
   2   4 -10         44.69         41.47         4.39 o                         
   1   1  -9        469.81        425.89         3.91 o                         
   3   1  -9        414.46        439.00         3.91 o                         
   5   1  -9        385.85        400.93         3.80 o                         
   0   2  -9        301.35        300.15         4.87 o                         
   2   2  -9        309.09        307.32         3.50 o                         
   4   2  -9        331.79        332.89         4.20 o                         
   6   2  -9        291.52        291.44         4.25 o                         
   1   3  -9         79.30         83.79         1.82 o                         
   3   3  -9         15.81         37.57         4.43 o                         
   5   3  -9         34.14         39.28         2.31 o                         
   0   4  -9        416.91        411.14        10.90 o                         
   2   4  -9        417.32        405.55         7.79 o                         
   4   4  -9        391.49        391.36        15.06 o                         
   1   5  -9        192.29        199.74         5.08 o                         
   3   5  -9        167.83        173.19         8.17 o                         
   0   6  -9         50.42         56.62         4.24 o                         
   2   6  -9         55.93         51.29         3.12 o                         
   0   0  -8       1201.41       1221.38        12.94 o                         
   2   0  -8       1263.08       1291.20         9.66 o                         
   4   0  -8        915.54        922.34         7.37 o                         
   6   0  -8        362.49        355.33         3.69 o                         
   8   0  -8        131.61        132.84         2.36 o                         
   1   1  -8         63.78         63.91         0.93 o                         
   3   1  -8        167.46        166.25         1.60 o                         
   5   1  -8        255.78        250.63         2.28 o                         
   7   1  -8        158.41        153.26         2.11 o                         
   0   2  -8         90.43         87.19         2.49 o                         
   2   2  -8        281.42        285.43         3.22 o                         
   4   2  -8        553.23        556.83         6.58 o                         
   6   2  -8        263.71        254.21         3.75 o                         
   1   3  -8        597.53        595.77         5.32 o                         
   3   3  -8        704.33        689.77         7.97 o                         
   5   3  -8        600.88        573.25        28.08 o                         
   7   3  -8        322.41        331.87        10.82 o                         
   0   4  -8        384.80        378.75         9.99 o                         
   2   4  -8         74.10         67.31         5.22 o                         
   4   4  -8         23.23         21.87         2.21 o                         
   6   4  -8         34.35         35.49         2.82 o                         
   1   5  -8        571.46        558.25         8.98 o                         
   3   5  -8        322.99        330.98         6.61 o                         
   5   5  -8        179.56        172.81         4.93 o                         
   0   6  -8        368.37        398.88         9.99 o                         
   2   6  -8        253.62        245.91         5.47 o                         
   4   6  -8        189.59        175.92         4.76 o                         
   1   7  -8          6.65          9.69         1.85 o                         
   3   7  -8         13.11          9.69         1.88 o                         
   1   1  -7        742.49        723.21         4.04 o                         
   3   1  -7        130.03        127.65         1.24 o                         
   5   1  -7         98.63         98.00         1.24 o                         
   7   1  -7        374.60        389.04         2.99 o                         
   9   1  -7        295.01        297.09         2.82 o                         
   0   2  -7        688.64        659.60         7.91 o                         
   2   2  -7        333.86        334.92         3.44 o                         
   4   2  -7         41.39         44.12         1.40 o                         
   6   2  -7         16.98         17.74         1.13 o                         
   8   2  -7         42.68         45.41         2.41 o                         
   1   3  -7       1028.33       1017.21         7.94 o                         
   3   3  -7         11.10         14.24         1.06 o                         
   5   3  -7        128.49        114.66         3.12 o                         
   7   3  -7         67.51         69.99         3.58 o                         
   0   4  -7        511.66        497.28        11.35 o                         
   2   4  -7        379.47        377.29         6.81 o                         
   4   4  -7        286.02        284.45         5.96 o                         
   6   4  -7        335.05        335.71         7.05 o                         
   8   4  -7        281.58        283.41         6.83 o                         
   1   5  -7         32.07         31.43         2.19 o                         
   3   5  -7        153.68        161.82         4.25 o                         
   5   5  -7        240.35        226.02         5.40 o                         
   7   5  -7         30.02         29.75         2.63 o                         
   0   6  -7        332.06        327.13         8.63 o                         
   2   6  -7        228.52        222.89         4.87 o                         
   4   6  -7        155.90        150.20         5.75 o                         
   6   6  -7        205.07        201.30         5.24 o                         
   1   7  -7        318.73        315.61         5.82 o                         
   3   7  -7        482.92        499.23        11.20 o                         
   5   7  -7        296.64        290.28         6.16 o                         
   0   8  -7        195.13        214.96         6.36 o                         
   2   8  -7         27.26         27.25         2.10 o                         
   0   0  -6        272.68        311.85         9.78 o                         
   2   0  -6       1194.64       1158.02         8.60 o                         
   4   0  -6       2291.97       2313.73        16.42 o                         
   6   0  -6       1090.16       1091.57         7.96 o                         
   8   0  -6        197.09        206.05         3.45 o                         
   1   1  -6        146.12        146.53         1.23 o                         
   3   1  -6        222.09        214.81         1.63 o                         
   5   1  -6        383.94        381.07         2.79 o                         
   7   1  -6        255.13        255.27         2.28 o                         
   9   1  -6         61.85         62.90         1.57 o                         
   0   2  -6        115.80        113.14         2.33 o                         
   2   2  -6        253.01        234.55         2.62 o                         
   4   2  -6       1228.00       1219.63         9.37 o                         
   6   2  -6        761.74        752.36         5.46 o                         
   8   2  -6         70.87         67.79         1.83 o                         
   1   3  -6        604.79        608.74         5.09 o                         
   3   3  -6       1144.56       1097.82         8.47 o                         
   5   3  -6       1148.79       1098.32        10.88 o                         
   7   3  -6        596.51        604.11        14.23 o                         
   9   3  -6        225.70        244.32        11.20 o                         
   0   4  -6       1494.60       1473.41        18.84 o                         
   2   4  -6        316.36        313.97         4.63 o                         
   4   4  -6        105.48         94.19         3.22 o                         
   6   4  -6         57.84         58.08         7.27 o                         
   8   4  -6         77.47         77.75         6.89 o                         
   1   5  -6        321.96        331.42        10.90 o                         
   3   5  -6        528.39        518.38         8.21 o                         
   5   5  -6        453.84        447.39         7.86 o                         
   7   5  -6        202.98        196.65         5.20 o                         
   0   6  -6       1194.19       1215.41        21.80 o                         
   2   6  -6        555.56        552.00         8.23 o                         
   4   6  -6        114.93        115.03         3.50 o                         
   6   6  -6        225.56        232.60         5.52 o                         
   1   7  -6        157.33        150.71         3.60 o                         
   3   7  -6         27.01         28.38         2.02 o                         
   5   7  -6         55.64         53.61         5.83 o                         
   0   8  -6        652.09        666.21        12.87 o                         
   2   8  -6        336.75        338.29         7.27 o                         
   4   8  -6         80.01         89.44         3.09 o                         
   1   9  -6        533.69        554.20        10.07 o                         
   1   1  -5       4046.93       4222.15        20.14 o                         
   3   1  -5        735.09        754.07         4.09 o                         
   5   1  -5         83.23         90.79         1.36 o                         
   7   1  -5        279.92        284.61         2.43 o                         
   9   1  -5        502.80        493.06         5.58 o                         
   0   2  -5        972.90        933.13        17.78 o                         
   2   2  -5        665.32        652.13         5.23 o                         
   4   2  -5        699.14        700.06         5.20 o                         
   6   2  -5        606.39        603.39         4.52 o                         
   8   2  -5        331.29        320.03         3.39 o                         
  10   2  -5        133.01        128.01         3.51 o                         
   1   3  -5        849.69        880.05         7.75 o                         
   3   3  -5          1.19          2.32         0.62 o                         
   5   3  -5         91.47         93.82         2.21 o                         
   7   3  -5         29.50         26.90         2.34 o                         
   9   3  -5        116.98        126.55         8.33 o                         
   0   4  -5       2059.91       2022.30        22.92 o                         
   2   4  -5       1121.26       1115.92        10.09 o                         
   4   4  -5        402.86        419.45         7.27 o                         
   6   4  -5        224.53        238.70         5.35 o                         
   8   4  -5        287.37        291.25        11.66 o                         
   1   5  -5        119.99        126.53         2.46 o                         
   3   5  -5        376.05        350.21         7.80 o                         
   5   5  -5        572.25        549.55        14.99 o                         
   7   5  -5        215.70        211.80         5.20 o                         
   9   5  -5         70.87         66.76         7.27 o                         
   0   6  -5        717.95        712.69         9.15 o                         
   2   6  -5        300.25        306.86         5.12 o                         
   4   6  -5         74.27         69.60         3.41 o                         
   6   6  -5         78.66         80.09         3.15 o                         
   1   7  -5        144.93        152.64         2.98 o                         
   3   7  -5        646.10        640.48        11.81 o                         
   5   7  -5        880.52        871.78        16.05 o                         
   7   7  -5        391.03        398.58        13.02 o                         
   0   8  -5        176.65        188.16        11.66 o                         
   2   8  -5         77.51         78.58         2.22 o                         
   4   8  -5         96.66         95.30         2.86 o                         
   6   8  -5         59.61         54.31         2.68 o                         
   1   9  -5        102.49        116.43         3.61 o                         
   3   9  -5        289.86        289.06         8.26 o                         
   0   0  -4        601.76        736.67         7.74 o                         
   2   0  -4        438.35        423.13         3.71 o                         
   4   0  -4       2082.87       2080.23        14.71 o                         
   6   0  -4       1650.34       1608.81        11.90 o                         
   8   0  -4        478.42        485.27         6.80 o                         
  10   0  -4         54.30         54.56         2.94 o                         
   1   1  -4        336.12        340.91         2.02 o                         
   3   1  -4         98.60        101.93         0.98 o                         
   5   1  -4         13.06         13.24         0.54 o                         
   7   1  -4          9.20         10.20         0.69 o                         
   9   1  -4         22.16         24.35         1.31 o                         
   0   2  -4         40.15         37.83         1.36 o                         
   2   2  -4        495.47        473.52         3.91 o                         
   4   2  -4        895.10        907.06         8.95 o                         
   6   2  -4        469.55        457.22         3.11 o                         
   8   2  -4        212.68        219.32         3.92 o                         
  10   2  -4         61.14         59.43         1.55 o                         
   1   3  -4        636.97        621.69         5.96 o                         
   3   3  -4        686.37        677.55         5.94 o                         
   5   3  -4        419.80        400.48         4.99 o                         
   7   3  -4        276.93        275.41         5.82 o                         
   9   3  -4        161.02        164.76         3.25 o                         
   0   4  -4        222.83        233.59         3.74 o                         
   2   4  -4         23.83         26.05         1.08 o                         
   4   4  -4         55.59         59.80         4.01 o                         
   6   4  -4         26.25         28.50         2.10 o                         
   8   4  -4        135.89        131.57         8.40 o                         
  10   4  -4          5.42          8.17         4.69 o                         
   1   5  -4        169.33        168.71         1.98 o                         
   3   5  -4        611.94        583.63         8.06 o                         
   5   5  -4       1126.90       1100.43        17.94 o                         
   7   5  -4        789.90        767.16        15.13 o                         
   9   5  -4        160.15        149.86        14.08 o                         
   0   6  -4       1165.79       1102.94        28.00 o                         
   2   6  -4        606.55        622.85         5.93 o                         
   4   6  -4         65.66         76.64         3.33 o                         
   6   6  -4         59.55         65.92         2.91 o                         
   8   6  -4        174.93        184.60         7.73 o                         
   1   7  -4         46.38         49.87         4.92 o                         
   3   7  -4        114.28        112.76         3.61 o                         
   5   7  -4        136.33        133.74         3.25 o                         
   7   7  -4        100.71        105.30         7.49 o                         
   0   8  -4       1027.65        979.72        27.85 o                         
   2   8  -4        680.90        693.33        19.99 o                         
   4   8  -4        276.97        297.86         4.84 o                         
   6   8  -4        193.26        187.56         8.63 o                         
   1   9  -4        104.72        100.94         7.21 o                         
   3   9  -4         81.51         82.18         3.19 o                         
   5   9  -4         81.79         83.34         5.12 o                         
   0  10  -4         72.98         61.16         9.54 o                         
   2  10  -4         85.78         87.54         6.97 o                         
   1   1  -3       6026.70       6108.84        31.35 o                         
   3   1  -3       2189.97       2211.98        11.76 o                         
   5   1  -3        756.09        795.76         4.60 o                         
   7   1  -3        633.25        604.20         4.53 o                         
   9   1  -3        491.41        503.04         5.11 o                         
  11   1  -3        422.74        436.97         7.65 o                         
   0   2  -3       1030.65       1002.02        12.15 o                         
   2   2  -3       1378.63       1311.56        10.14 o                         
   4   2  -3       2005.13       2011.38        11.67 o                         
   6   2  -3       1487.30       1493.73         8.62 o                         
   8   2  -3        595.55        593.36         5.41 o                         
  10   2  -3        160.93        157.19         4.13 o                         
   1   3  -3        205.28        217.18         2.12 o                         
   3   3  -3        317.01        334.82         3.43 o                         
   5   3  -3        237.13        244.65         4.45 o                         
   7   3  -3        363.01        354.88         4.60 o                         
   9   3  -3         39.58         40.27         1.97 o                         
   0   4  -3       2624.54       2601.42        52.53 o                         
   2   4  -3       1910.27       1945.76        15.44 o                         
   4   4  -3        992.12        998.07        10.26 o                         
   6   4  -3        439.67        424.40         6.64 o                         
   8   4  -3        340.70        346.40         9.71 o                         
  10   4  -3        322.22        322.51        10.55 o                         
   1   5  -3        728.26        764.98        14.18 o                         
   3   5  -3        533.34        550.60         5.14 o                         
   5   5  -3        332.39        320.51         4.39 o                         
   7   5  -3        412.88        406.32        10.08 o                         
   9   5  -3        221.49        209.36        14.15 o                         
   0   6  -3        340.71        323.19        12.41 o                         
   2   6  -3        231.86        236.23         4.46 o                         
   4   6  -3         64.72         69.79         1.98 o                         
   6   6  -3          7.51          9.15         2.53 o                         
   8   6  -3         25.94         29.63         7.11 o                         
   1   7  -3        382.97        376.92        10.22 o                         
   3   7  -3        603.53        582.30         6.32 o                         
   5   7  -3        813.14        810.08        10.69 o                         
   7   7  -3        602.01        611.66        13.32 o                         
   0   8  -3        396.29        400.54        15.74 o                         
   2   8  -3        249.13        252.62         4.89 o                         
   4   8  -3         31.33         32.34         4.05 o                         
   6   8  -3         66.34         73.10         4.47 o                         
   1   9  -3        248.45        250.01         9.37 o                         
   3   9  -3        112.47        120.97         3.76 o                         
   5   9  -3         39.85         38.04         4.24 o                         
   0  10  -3        209.87        207.08        12.72 o                         
   2  10  -3        198.07        198.83         7.73 o                         
   4  10  -3        166.46        176.88         5.56 o                         
   0   0  -2       9607.76       9502.94       115.69 o                         
   2   0  -2       2658.07       2745.32        18.59 o                         
   4   0  -2        508.08        458.50         3.66 o                         
   6   0  -2        564.39        526.59         4.90 o                         
   8   0  -2        940.08        917.91        10.07 o                         
  10   0  -2        364.16        367.90         8.86 o                         
   1   1  -2        880.63        935.41         6.25 o                         
   3   1  -2        386.49        379.87         2.34 o                         
   5   1  -2        615.49        619.82         4.00 o                         
   7   1  -2        241.11        231.39         2.36 o                         
   9   1  -2         69.11         68.64         3.05 o                         
  11   1  -2         44.46         45.87         4.18 o                         
   0   2  -2       4019.03       4189.22        77.81 o                         
   2   2  -2       1374.32       1451.69        10.69 o                         
   4   2  -2         84.92         66.39         0.85 o                         
   6   2  -2        385.91        355.75         2.85 o                         
   8   2  -2        577.31        560.01         5.23 o                         
  10   2  -2        186.75        192.10         3.10 o                         
   1   3  -2       2085.85       2182.92        23.81 o                         
   3   3  -2        857.06        834.20         7.60 o                         
   5   3  -2        709.77        720.91         8.94 o                         
   7   3  -2        580.61        544.94         6.64 o                         
   9   3  -2        344.82        330.74         4.53 o                         
  11   3  -2        159.42        168.11         4.21 o                         
   0   4  -2       1097.36       1245.08        27.25 o                         
   2   4  -2        649.06        703.59         7.17 o                         
   4   4  -2        347.43        364.05         4.28 o                         
   6   4  -2        168.13        175.07         4.24 o                         
   8   4  -2        120.18         98.43        12.03 o                         
  10   4  -2         70.43         64.40        10.22 o                         
   1   5  -2       1040.15       1037.15        15.46 o                         
   3   5  -2        666.86        646.79         6.48 o                         
   5   5  -2        492.05        479.39         7.01 o                         
   7   5  -2        353.38        350.03         9.32 o                         
   9   5  -2        248.37        247.56        16.88 o                         
   0   6  -2        280.40        268.54        11.05 o                         
   2   6  -2        445.27        440.78         5.76 o                         
   4   6  -2        922.81        917.86        10.89 o                         
   6   6  -2        391.54        383.25         6.54 o                         
   8   6  -2         96.46         93.37         5.96 o                         
   1   7  -2        336.86        344.46         7.13 o                         
   3   7  -2        117.13        120.02         2.18 o                         
   5   7  -2          0.63          0.20         1.69 o                         
   7   7  -2         35.95         33.86         3.46 o                         
   0   8  -2        393.52        378.44        14.99 o                         
   2   8  -2        508.33        504.28         6.83 o                         
   4   8  -2        729.98        725.03        11.06 o                         
   6   8  -2        378.88        389.66         7.24 o                         
   1   9  -2        202.27        184.34         7.97 o                         
   3   9  -2        201.49        207.38         5.88 o                         
   5   9  -2        270.01        278.88         6.14 o                         
   0  10  -2         19.24          9.54         5.75 o                         
   2  10  -2         71.18         72.99         3.86 o                         
   4  10  -2        182.78        182.96         5.54 o                         
   1   1  -1       1671.62       1560.24        12.20 o                         
   3   1  -1       3451.82       3516.56        18.80 o                         
   5   1  -1       3531.25       3625.14        19.59 o                         
   7   1  -1        671.58        692.82         4.86 o                         
   9   1  -1         88.18         91.68         3.81 o                         
  11   1  -1         82.82         74.54         3.21 o                         
   0   2  -1       1485.89       1644.72        31.94 o                         
   2   2  -1       1094.91       1167.56         9.55 o                         
   4   2  -1        915.65        956.57         6.00 o                         
   6   2  -1        507.08        515.54         3.96 o                         
   8   2  -1        166.88        170.77         2.66 o                         
  10   2  -1        125.83        133.43         2.69 o                         
   1   3  -1        942.08       1006.36        12.06 o                         
   3   3  -1        974.26        974.65         8.52 o                         
   5   3  -1        645.73        661.09         5.79 o                         
   7   3  -1        149.31        139.97         2.46 o                         
   9   3  -1          2.19          0.31         1.02 o                         
  11   3  -1        165.66        164.78         2.72 o                         
   0   4  -1        522.23        532.13        15.36 o                         
   2   4  -1        892.96        857.28         6.70 o                         
   4   4  -1       1517.92       1472.07        15.01 o                         
   6   4  -1       1132.83       1105.78        13.42 o                         
   8   4  -1        388.44        398.67         8.52 o                         
  10   4  -1        123.69        116.76         3.33 o                         
   1   5  -1       1062.41       1121.77        14.23 o                         
   3   5  -1        211.40        218.12         3.23 o                         
   5   5  -1         73.12         77.00         3.03 o                         
   7   5  -1         71.29         72.71         4.11 o                         
   9   5  -1        148.97        136.54         6.88 o                         
   0   6  -1         14.24         14.25         7.27 o                         
   2   6  -1        260.82        241.66         3.41 o                         
   4   6  -1        749.98        727.76         9.22 o                         
   6   6  -1        622.16        619.56         8.78 o                         
   8   6  -1        146.25        150.74         5.82 o                         
   1   7  -1       1931.68       1919.94        23.51 o                         
   3   7  -1        360.99        361.42         5.74 o                         
   5   7  -1        104.88        103.39         3.72 o                         
   7   7  -1        215.29        210.25         6.64 o                         
   9   7  -1        374.36        387.72         9.23 o                         
   0   8  -1        284.25        277.47        12.72 o                         
   2   8  -1        123.28        132.88         3.20 o                         
   4   8  -1          6.28          9.15         1.88 o                         
   6   8  -1         31.02         32.35         2.90 o                         
   8   8  -1         29.27         32.13         3.83 o                         
   1   9  -1        591.23        544.11        13.80 o                         
   3   9  -1        215.13        212.67         4.70 o                         
   5   9  -1        181.75        200.37         6.01 o                         
   0  10  -1        727.70        726.76        24.07 o                         
   2  10  -1        390.01        383.53        10.87 o                         
   4  10  -1         97.49         99.73         8.46 o                         
   1  11  -1         14.70         18.33         2.14 o                         
   2   0   0      15090.68      14939.48       111.76 o                         
   4   0   0          1.60         11.72         0.95 o                         
   6   0   0         90.36        136.96        10.50 o                         
   8   0   0       1392.90       1358.27        13.73 o                         
  10   0   0       1076.37       1144.59        18.94 o                         
   1   1   0        269.07        269.28         2.54 o                         
   3   1   0       1530.82       1533.43         9.64 o                         
   5   1   0       1421.62       1437.28         8.87 o                         
   7   1   0        505.73        494.58         3.80 o                         
   9   1   0        134.72        130.20         3.21 o                         
  11   1   0         21.21         18.75         3.21 o                         
   0   2   0      11696.56      12241.75       224.49 o                         
   2   2   0       2060.56       2157.16        19.50 o                         
   4   2   0          8.64          4.19         0.45 o                         
   6   2   0        102.04         96.07         1.35 o                         
   8   2   0        630.38        609.97         5.96 o                         
  10   2   0        287.84        295.49         4.82 o                         
   1   3   0       5456.50       5639.71        49.03 o                         
   3   3   0       2275.97       2281.12        21.41 o                         
   5   3   0       1394.92       1459.67         9.56 o                         
   7   3   0        942.91        932.20         6.42 o                         
   9   3   0        599.81        602.20         6.98 o                         
  11   3   0        245.57        253.29         3.70 o                         
   0   4   0          5.35          7.07         1.97 o                         
   2   4   0        315.77        318.64         3.58 o                         
   4   4   0        764.67        785.69         9.00 o                         
   6   4   0        137.64        134.25         2.15 o                         
   8   4   0          4.25          3.46         1.20 o                         
  10   4   0         17.24         20.00         1.90 o                         
   1   5   0       3215.58       3350.02        30.95 o                         
   3   5   0        509.86        534.56         6.84 o                         
   5   5   0         12.23         13.97         1.76 o                         
   7   5   0         42.20         45.57         2.61 o                         
   9   5   0        299.18        302.59         9.46 o                         
   0   6   0          0.30         10.29         2.57 o                         
   2   6   0        440.93        428.41         4.54 o                         
   4   6   0       2235.80       2216.50        22.67 o                         
   6   6   0       1445.59       1416.58        15.84 o                         
   8   6   0        241.27        232.51         6.66 o                         
   1   7   0         19.85         19.92         0.89 o                         
   3   7   0         41.59         42.85         2.37 o                         
   5   7   0         74.58         75.93         3.38 o                         
   7   7   0          4.54          5.40         2.58 o                         
   9   7   0          6.57          8.66         3.14 o                         
   0   8   0         15.23         26.34         5.45 o                         
   2   8   0        247.29        256.69         4.65 o                         
   4   8   0        959.28        929.98        11.68 o                         
   6   8   0        505.11        489.35         8.20 o                         
   8   8   0         60.13         66.88         4.81 o                         
   1   9   0        167.26        162.90         7.43 o                         
   3   9   0        328.44        329.16         6.02 o                         
   5   9   0        249.98        253.60         5.87 o                         
   0  10   0         22.68         22.10         6.36 o                         
   2  10   0         37.38         45.09         2.92 o                         
   4  10   0         31.12         33.91         2.94 o                         
   1  11   0          0.20          1.28         1.74 o                         
   1   1   1       1707.77       1555.36        14.93 o                         
   3   1   1       3458.76       3596.29        21.43 o                         
   5   1   1       3538.34       3605.76        19.77 o                         
   7   1   1        681.44        688.88         5.55 o                         
   9   1   1         95.26         91.54         2.88 o                         
  11   1   1         82.43         75.59         4.50 o                         
   2   2   1       1098.57       1143.34         7.79 o                         
   4   2   1        941.74        961.05         6.51 o                         
   6   2   1        525.42        531.37         4.35 o                         
   8   2   1        173.75        169.82         2.77 o                         
  10   2   1        125.67        138.83         3.47 o                         
   1   3   1        928.79        991.68        14.69 o                         
   3   3   1        970.01        959.97         6.77 o                         
   5   3   1        649.35        662.46         6.88 o                         
   7   3   1        153.18        148.46         2.08 o                         
   9   3   1          2.59          1.36         0.95 o                         
  11   3   1        163.35        166.67         3.12 o                         
   0   4   1        550.26        564.40         9.40 o                         
   2   4   1        900.85        855.73         9.15 o                         
   4   4   1       1516.28       1487.36        16.78 o                         
   6   4   1       1133.56       1117.84         9.45 o                         
   8   4   1        391.75        401.72         5.28 o                         
  10   4   1        125.32        120.68         2.10 o                         
   1   5   1       1067.49       1124.09        12.00 o                         
   3   5   1        221.16        225.17         4.04 o                         
   5   5   1         77.58         78.10         3.01 o                         
   7   5   1         70.06         70.03         3.26 o                         
   9   5   1        149.08        136.04         3.90 o                         
   0   6   1         15.12         10.77         1.07 o                         
   2   6   1        257.03        236.90         3.60 o                         
   4   6   1        744.78        741.87         9.35 o                         
   6   6   1        619.56        622.72         8.84 o                         
   8   6   1        146.04        153.09         5.64 o                         
   1   7   1       1922.43       1927.63        20.43 o                         
   3   7   1        366.96        372.16         6.00 o                         
   5   7   1        114.30        105.18         3.73 o                         
   7   7   1        216.17        223.55         5.44 o                         
   9   7   1        372.09        378.85        11.29 o                         
   0   8   1        288.42        298.17        18.01 o                         
   2   8   1        126.32        136.47         3.61 o                         
   4   8   1          6.45          5.89         1.90 o                         
   6   8   1         29.75         32.42         3.69 o                         
   8   8   1         28.79         26.67         3.68 o                         
   1   9   1        589.73        578.86         9.55 o                         
   3   9   1        213.71        212.06         8.52 o                         
   5   9   1        178.11        184.46         6.69 o                         
   0  10   1        728.93        726.31        23.92 o                         
   2  10   1        390.76        387.46         7.54 o                         
   4  10   1         96.27         98.45         5.09 o                         
   1  11   1         14.67         15.53         2.36 o                         
   2   0   2       2630.00       2738.27        45.41 o                         
   4   0   2        505.23        456.93         4.48 o                         
   6   0   2        555.28        530.66         6.36 o                         
   8   0   2        923.62        911.81        12.25 o                         
  10   0   2        358.86        397.06        16.95 o                         
   1   1   2        890.07        930.07        14.23 o                         
   3   1   2        378.17        375.50         4.56 o                         
   5   1   2        602.93        614.20         4.74 o                         
   7   1   2        234.87        221.32         3.41 o                         
   9   1   2         67.99         69.38         3.71 o                         
  11   1   2         45.45         54.62         4.08 o                         
   0   2   2       4032.05       4184.69        53.59 o                         
   2   2   2       1389.89       1438.98        10.37 o                         
   4   2   2         81.76         63.10         1.24 o                         
   6   2   2        373.06        348.18         3.53 o                         
   8   2   2        566.91        548.65         6.60 o                         
  10   2   2        188.14        196.01         4.18 o                         
   1   3   2       2079.74       2110.32        15.98 o                         
   3   3   2        847.68        823.92         5.66 o                         
   5   3   2        690.98        706.56         5.34 o                         
   7   3   2        567.28        541.15         4.65 o                         
   9   3   2        340.44        325.85         4.13 o                         
  11   3   2        160.82        167.20         4.61 o                         
   0   4   2       1093.07       1240.54        27.10 o                         
   2   4   2        644.82        684.55         8.93 o                         
   4   4   2        345.93        351.82         3.20 o                         
   6   4   2        169.68        170.17         2.09 o                         
   8   4   2        121.43        109.59         2.07 o                         
  10   4   2         69.59         74.77         2.63 o                         
   1   5   2       1029.12       1020.67        13.61 o                         
   3   5   2        673.01        656.97         9.70 o                         
   5   5   2        499.57        502.40         7.26 o                         
   7   5   2        355.65        372.54         4.32 o                         
   9   5   2        247.02        254.23         5.48 o                         
   0   6   2        288.87        260.76         7.00 o                         
   2   6   2        441.22        437.20         6.50 o                         
   4   6   2        907.32        915.78        11.17 o                         
   6   6   2        385.76        385.75         6.76 o                         
   8   6   2         98.81        101.36         5.45 o                         
   1   7   2        339.59        356.83         6.20 o                         
   3   7   2        119.34        119.02         3.56 o                         
   5   7   2          0.69          0.44         1.70 o                         
   7   7   2         35.19         35.67         3.03 o                         
   0   8   2        404.26        386.18        18.32 o                         
   2   8   2        511.36        504.13         7.54 o                         
   4   8   2        724.56        720.68        10.73 o                         
   6   8   2        380.57        389.01         7.48 o                         
   1   9   2        194.01        172.73         4.76 o                         
   3   9   2        198.99        199.93         6.14 o                         
   5   9   2        274.05        272.81         6.33 o                         
   0  10   2         19.32         20.13         6.06 o                         
   2  10   2         71.45         71.78         4.04 o                         
   4  10   2        184.36        181.15         6.36 o                         
   1   1   3       6033.63       6030.83       111.90 o                         
   3   1   3       2177.34       2201.18        17.55 o                         
   5   1   3        759.31        800.24         6.46 o                         
   7   1   3        648.35        617.03         6.92 o                         
   9   1   3        499.47        490.48         9.21 o                         
  11   1   3        417.19        431.78        13.26 o                         
   0   2   3       1022.89        982.02        20.44 o                         
   2   2   3       1373.58       1310.84        10.39 o                         
   4   2   3       2014.18       2012.71        12.93 o                         
   6   2   3       1497.97       1492.07        11.00 o                         
   8   2   3        600.63        585.43         7.01 o                         
  10   2   3        159.99        158.23         5.56 o                         
   1   3   3        200.21        206.53         2.37 o                         
   3   3   3        310.68        331.40         2.91 o                         
   5   3   3        238.66        246.86         2.65 o                         
   7   3   3        368.69        354.17         3.84 o                         
   9   3   3         41.29         38.24         2.39 o                         
   0   4   3       2629.20       2620.73        30.99 o                         
   2   4   3       1906.81       1907.01        12.99 o                         
   4   4   3        992.27       1009.34         6.99 o                         
   6   4   3        442.28        442.05         4.20 o                         
   8   4   3        343.96        350.29         4.07 o                         
  10   4   3        321.90        326.95         7.00 o                         
   1   5   3        728.71        767.56        14.23 o                         
   3   5   3        540.81        543.28         8.42 o                         
   5   5   3        334.44        325.36         4.14 o                         
   7   5   3        407.51        402.23         3.97 o                         
   9   5   3        219.30        211.13         5.15 o                         
   0   6   3        340.25        312.75        12.11 o                         
   2   6   3        228.52        216.72         4.37 o                         
   4   6   3         62.91         64.12         3.08 o                         
   6   6   3          8.48         11.56         2.13 o                         
   8   6   3         27.58         25.61         3.36 o                         
   1   7   3        376.62        382.12         6.53 o                         
   3   7   3        610.52        595.52         8.44 o                         
   5   7   3        819.88        807.09        11.29 o                         
   7   7   3        597.69        614.61        14.15 o                         
   0   8   3        398.60        413.36        13.09 o                         
   2   8   3        251.33        260.36         5.86 o                         
   4   8   3         31.47         36.23         2.85 o                         
   6   8   3         64.52         66.46         3.84 o                         
   1   9   3        246.21        248.33         5.32 o                         
   3   9   3        114.85        119.35         4.19 o                         
   5   9   3         39.71         42.11         3.31 o                         
   0  10   3        211.62        210.21         6.23 o                         
   2  10   3        199.97        206.40         5.68 o                         
   4  10   3        166.20        173.63         5.36 o                         
   0   0   4        604.93        741.90        13.78 o                         
   2   0   4        462.49        446.41         9.54 o                         
   4   0   4       2100.59       2106.40        31.29 o                         
   6   0   4       1641.70       1613.41        17.17 o                         
   8   0   4        466.34        462.31        16.65 o                         
  10   0   4         58.52         63.88         9.08 o                         
   1   1   4        337.05        340.03         4.54 o                         
   3   1   4        100.07        103.91         2.58 o                         
   5   1   4         14.99         15.31         1.22 o                         
   7   1   4         10.63         14.89         1.97 o                         
   9   1   4         22.57         24.64         4.44 o                         
   0   2   4         36.13         30.10         1.37 o                         
   2   2   4        502.73        467.96         4.48 o                         
   4   2   4        903.06        900.08         6.98 o                         
   6   2   4        466.08        457.02         7.56 o                         
   8   2   4        205.78        219.16         4.21 o                         
  10   2   4         62.29         65.65         4.36 o                         
   1   3   4        643.15        627.95         6.58 o                         
   3   3   4        696.03        677.43         6.16 o                         
   5   3   4        424.05        398.83         3.75 o                         
   7   3   4        277.26        277.60         4.02 o                         
   9   3   4        161.75        164.82         4.30 o                         
   0   4   4        225.16        232.04         4.84 o                         
   2   4   4         24.21         25.82         1.08 o                         
   4   4   4         54.79         59.97         2.05 o                         
   6   4   4         26.92         31.90         1.66 o                         
   8   4   4        137.18        136.90         2.83 o                         
  10   4   4          5.56          5.61         1.97 o                         
   1   5   4        176.86        176.02         2.43 o                         
   3   5   4        612.56        567.88         4.76 o                         
   5   5   4       1120.86       1094.46         8.37 o                         
   7   5   4        784.58        786.91         6.15 o                         
   9   5   4        159.46        155.92         2.64 o                         
   0   6   4       1168.44       1093.40        27.55 o                         
   2   6   4        605.59        596.10         9.30 o                         
   4   6   4         64.00         70.92         3.68 o                         
   6   6   4         65.77         66.42         4.13 o                         
   8   6   4        182.52        183.20         4.41 o                         
   1   7   4         45.92         45.20         2.53 o                         
   3   7   4        114.25        107.47         4.06 o                         
   5   7   4        135.67        132.87         4.42 o                         
   7   7   4         99.64         95.22         4.81 o                         
   0   8   4       1029.33        992.57        32.02 o                         
   2   8   4        677.83        657.57         9.57 o                         
   4   8   4        270.96        276.20         6.12 o                         
   6   8   4        194.76        206.85         5.70 o                         
   1   9   4        105.88        109.30         3.56 o                         
   3   9   4         80.58         82.08         5.07 o                         
   5   9   4         81.87         72.78         4.17 o                         
   0  10   4         74.87         71.68         6.89 o                         
   2  10   4         85.26         82.37         4.02 o                         
   1   1   5       4037.80       4183.23        35.24 o                         
   3   1   5        715.97        738.78         8.97 o                         
   5   1   5         76.60         79.44         2.55 o                         
   7   1   5        285.82        288.40         9.25 o                         
   9   1   5        503.29        522.78        13.43 o                         
   0   2   5        976.36        910.43        12.52 o                         
   2   2   5        662.41        639.93         6.70 o                         
   4   2   5        686.51        688.38         7.22 o                         
   6   2   5        594.05        592.78         6.30 o                         
   8   2   5        326.00        315.66         7.27 o                         
  10   2   5        132.56        146.99        13.62 o                         
   1   3   5        856.75        877.01         9.45 o                         
   3   3   5          0.88          1.63         0.79 o                         
   5   3   5         88.52         88.01         3.21 o                         
   7   3   5         29.57         32.52         2.07 o                         
   9   3   5        118.34        122.37         4.42 o                         
   0   4   5       2047.77       2001.42        25.68 o                         
   2   4   5       1112.02       1107.17         9.46 o                         
   4   4   5        400.47        415.21         3.91 o                         
   6   4   5        227.42        247.45         3.48 o                         
   8   4   5        288.52        293.77         5.38 o                         
   1   5   5        112.89        115.91         2.25 o                         
   3   5   5        374.74        355.01         3.64 o                         
   5   5   5        571.13        543.73         5.07 o                         
   7   5   5        211.26        212.87         3.00 o                         
   9   5   5         67.64         69.29         2.09 o                         
   0   6   5        716.57        676.81        14.99 o                         
   2   6   5        301.17        310.91         4.69 o                         
   4   6   5         78.43         76.07         2.23 o                         
   6   6   5         83.56         88.98         2.59 o                         
   8   6   5         90.45        102.77         3.19 o                         
   1   7   5        149.43        154.14         4.75 o                         
   3   7   5        648.27        627.30        13.91 o                         
   5   7   5        875.91        842.67        13.58 o                         
   7   7   5        383.37        392.95         7.92 o                         
   0   8   5        173.10        167.96         4.98 o                         
   2   8   5         75.50         74.42         3.62 o                         
   4   8   5         96.84         87.78         4.12 o                         
   6   8   5         59.93         55.17         3.84 o                         
   1   9   5        101.53        107.60         5.91 o                         
   3   9   5        294.71        284.59        10.03 o                         
   0   0   6        284.66        301.24         7.87 o                         
   2   0   6       1206.48       1176.83        16.05 o                         
   6   0   6       1091.02       1091.13        27.70 o                         
   8   0   6        197.32        216.32        12.41 o                         
   1   1   6        143.90        150.33         4.38 o                         
   3   1   6        224.31        212.95         4.18 o                         
   5   1   6        389.09        386.91         7.46 o                         
   7   1   6        258.54        268.94         9.14 o                         
   9   1   6         62.50         59.84         6.15 o                         
   0   2   6        106.92        104.54         3.53 o                         
   2   2   6        249.30        227.03         3.70 o                         
   4   2   6       1233.96       1226.11        12.67 o                         
   6   2   6        766.96        764.86        14.86 o                         
   8   2   6         72.04         70.64         6.07 o                         
   1   3   6        604.41        603.45         5.38 o                         
   3   3   6       1151.01       1090.39        11.01 o                         
   5   3   6       1158.56       1126.31        11.84 o                         
   7   3   6        601.99        607.61         8.30 o                         
   9   3   6        227.44        225.23         9.92 o                         
   0   4   6       1497.01       1514.03        25.54 o                         
   2   4   6        317.91        323.73         3.92 o                         
   4   4   6        105.20        100.18         2.48 o                         
   6   4   6         57.21         60.17         2.72 o                         
   8   4   6         77.47         77.79         4.00 o                         
   1   5   6        326.92        335.61         4.93 o                         
   3   5   6        527.19        522.86         5.79 o                         
   5   5   6        449.46        444.84         4.62 o                         
   7   5   6        199.62        197.02         3.51 o                         
   0   6   6       1194.24       1191.46        15.41 o                         
   2   6   6        556.46        544.88         5.85 o                         
   4   6   6        118.12        117.93         2.17 o                         
   6   6   6        230.05        238.61         3.05 o                         
   1   7   6        155.35        150.15         5.71 o                         
   3   7   6         26.27         25.94         3.00 o                         
   5   7   6         55.85         57.90         4.30 o                         
   0   8   6        650.87        642.42        11.67 o                         
   2   8   6        334.69        319.42         6.73 o                         
   4   8   6         78.24         80.55         4.15 o                         
   1   9   6        538.85        544.07         9.16 o                         
   1   1   7        748.61        715.24        14.68 o                         
   3   1   7        132.93        134.42         5.15 o                         
   5   1   7         93.81         97.89        15.44 o                         
   7   1   7        368.84        384.47        23.92 o                         
   9   1   7        293.71        304.94        19.22 o                         
   0   2   7        693.70        675.36        10.54 o                         
   2   2   7        336.42        341.19         4.31 o                         
   4   2   7         38.63         40.27         4.54 o                         
   6   2   7         14.16         16.34         3.66 o                         
   8   2   7         41.87         35.38         5.38 o                         
   1   3   7       1031.76       1008.86        10.37 o                         
   3   3   7         11.74         18.07         2.88 o                         
   5   3   7        126.25        121.81         3.36 o                         
   7   3   7         65.35         69.65         5.16 o                         
   0   4   7        514.45        503.44         8.88 o                         
   2   4   7        382.55        379.60         6.17 o                         
   4   4   7        285.15        289.91         5.15 o                         
   6   4   7        333.01        343.55         4.80 o                         
   8   4   7        280.57        285.79         8.06 o                         
   1   5   7         30.47         31.86         1.50 o                         
   3   5   7        153.04        158.64         3.18 o                         
   5   5   7        241.99        234.94         5.92 o                         
   7   5   7         32.45         30.00         2.44 o                         
   0   6   7        334.16        341.46         9.73 o                         
   2   6   7        230.04        228.87         3.30 o                         
   4   6   7        154.74        155.84         3.02 o                         
   6   6   7        203.04        207.81         3.11 o                         
   1   7   7        317.99        309.45        12.26 o                         
   3   7   7        481.58        485.02         9.77 o                         
   5   7   7        296.77        294.33         8.56 o                         
   0   8   7        193.99        183.67         6.89 o                         
   2   8   7         26.63         25.33         3.26 o                         
   6   0   8        371.02        355.74        15.74 o                         
   8   0   8        137.29        136.24        12.41 o                         
   5   1   8        253.77        240.09         8.77 o                         
   7   1   8        156.90        156.11         8.33 o                         
   0   2   8         87.22         87.50         5.00 o                         
   6   2   8        267.17        265.48        12.34 o                         
   1   3   8        590.77        585.68         7.25 o                         
   3   3   8        698.48        672.54         9.42 o                         
   5   3   8        598.07        600.68        14.15 o                         
   7   3   8        320.98        354.07        17.86 o                         
   0   4   8        383.95        383.26         7.97 o                         
   2   4   8         73.78         68.95         2.63 o                         
   4   4   8         23.14         19.37         2.12 o                         
   6   4   8         33.63         36.09         3.63 o                         
   1   5   8        564.35        544.51         7.02 o                         
   3   5   8        322.89        335.15         6.17 o                         
   5   5   8        185.92        186.35         4.20 o                         
   0   6   8        369.83        393.36         6.33 o                         
   2   6   8        254.62        248.19         4.07 o                         
   4   6   8        187.32        180.15         3.47 o                         
   1   7   8          6.75          7.22         1.08 o                         
   3   7   8         13.61         11.76         1.39 o                         
   5   1   9        384.96        407.69        18.92 o                         
   6   2   9        297.57        295.51        10.99 o                         
   5   3   9         34.98         41.52         5.08 o                         
   0   4   9        426.62        412.12         8.72 o                         
   2   4   9        424.00        415.39         8.72 o                         
   4   4   9        391.29        381.03        13.02 o                         
   1   5   9        194.71        199.96         4.29 o                         
   3   5   9        168.23        173.84         4.13 o                         
   0   6   9         52.22         49.91         5.15 o                         
   2   6   9         56.18         59.14         2.80 o                         
   5   1  10         14.11         13.96         5.22 o                         
                                                                                
