# Supplementary material for: The 7-aza­norbornane nucleus of epibatidine: 7-aza­bicyclo­[2.2.1]heptan-7-ium chloride
Source: Acta Crystallogr E Crystallogr Commun. 2017 Aug 30;73(Pt 9):1385–8. doi: 10.1107/S2056989017012105 (PMC5588587; doi:10.1107/S2056989017012105)
Supplement: Supplementary file 3 [file e-73-01385-Isup3.mol]

1
  --CCDC--081717    3D                              

 20 20  0  0  0  0  0  0  0  0999 V2000
    5.6962    2.2619    5.0768 C      0
    6.5949    2.5761    4.8445 H      0
    5.3546    2.3628    6.5626 C      0
    5.7052    3.1809    6.9485 H      0
    5.7052    1.6039    7.0550 H      0
    5.3528    0.8775    4.5432 C      0
    5.7034    0.1828    5.1214 H      0
    5.7034    0.7511    3.6472 H      0
    4.5766    3.0800    4.4838 N      0
    4.5766    3.9076    4.7860 H      0
    4.5766    3.0199    3.6157 H      0
    3.4570    2.2619    5.0768 C      0
    2.5583    2.5761    4.8445 H      0
    3.7986    2.3628    6.5626 C      0
    3.4480    3.1809    6.9485 H      0
    3.4480    1.6039    7.0550 H      0
    3.8004    0.8775    4.5432 C      0
    3.4498    0.1828    5.1214 H      0
    3.4498    0.7511    3.6472 H      0
    4.5766    2.7619    1.3789 Cl     0
  1  2  1
  1  3  1
  1  6  1
  1  9  1
  3  4  1
  3  5  1
  3 14  1
  6  7  1
  6  8  1
  6 17  1
  9 10  1
  9 11  1
  9 12  1
 12 13  1
 12 14  1
 12 17  1
 14 15  1
 14 16  1
 17 18  1
 17 19  1
M  END
$$$$
